# Supplementary material for: Immersive scene representation in human visual cortex with ultra-wide-angle neuroimaging
Source: Nat Commun. 2024 Jun 28;15:5477. doi: 10.1038/s41467-024-49669-0 (PMC11213904; doi:10.1038/s41467-024-49669-0)
Supplement: Supplementary file 4 — Source Data [file 41467_2024_49669_MOESM4_ESM.xlsx]

## Sheet: Figure4
Figure 4. ROI betas (Experiment 2)
ROI	Condition	SID	Beta	Gender
PPA	Postcard	1	1.09111	F
PPA	Postcard	2	1.41628	M
PPA	Postcard	3	0.966842	M
PPA	Postcard	4	1.06921	M
PPA	Postcard	5	1.50061	F
PPA	Postcard	6	1.41415	F
PPA	Postcard	7	1.21311	M
PPA	Postcard	8	1.08062	M
PPA	Postcard	9	0.821487	M
PPA	Postcard	10	0.920965	M
PPA	PostcardScr	1	0.541299	F
PPA	PostcardScr	2	0.891676	M
PPA	PostcardScr	3	0.46681	M
PPA	PostcardScr	4	0.397222	M
PPA	PostcardScr	5	0.665931	F
PPA	PostcardScr	6	0.599701	F
PPA	PostcardScr	7	0.683845	M
PPA	PostcardScr	8	0.477756	M
PPA	PostcardScr	9	0.252664	M
PPA	PostcardScr	10	0.432139	M
PPA	FullField	1	1.49946	F
PPA	FullField	2	1.81673	M
PPA	FullField	3	1.15886	M
PPA	FullField	4	1.38846	M
PPA	FullField	5	1.58574	F
PPA	FullField	6	1.71047	F
PPA	FullField	7	1.39409	M
PPA	FullField	8	1.37372	M
PPA	FullField	9	0.934967	M
PPA	FullField	10	1.35829	M
PPA	FullFieldScr	1	0.520488	F
PPA	FullFieldScr	2	0.845989	M
PPA	FullFieldScr	3	0.586002	M
PPA	FullFieldScr	4	0.640617	M
PPA	FullFieldScr	5	0.919796	F
PPA	FullFieldScr	6	0.77273	F
PPA	FullFieldScr	7	0.85681	M
PPA	FullFieldScr	8	0.731452	M
PPA	FullFieldScr	9	0.355201	M
PPA	FullFieldScr	10	0.405205	M
RSC	Postcard	1	0.197195	F
RSC	Postcard	2	0.820929	M
RSC	Postcard	3	NA	M
RSC	Postcard	4	0.697056	M
RSC	Postcard	5	1.10719	F
RSC	Postcard	6	0.640187	F
RSC	Postcard	7	0.633008	M
RSC	Postcard	8	0.613177	M
RSC	Postcard	9	0.235867	M
RSC	Postcard	10	0.0958801	M
RSC	PostcardScr	1	-0.134494	F
RSC	PostcardScr	2	0.293933	M
RSC	PostcardScr	3	NA	M
RSC	PostcardScr	4	0.105725	M
RSC	PostcardScr	5	0.488688	F
RSC	PostcardScr	6	-0.172249	F
RSC	PostcardScr	7	-0.0771304	M
RSC	PostcardScr	8	0.0851623	M
RSC	PostcardScr	9	-0.0974254	M
RSC	PostcardScr	10	-0.0153132	M
RSC	FullField	1	1.09297	F
RSC	FullField	2	1.61595	M
RSC	FullField	3	NA	M
RSC	FullField	4	1.15122	M
RSC	FullField	5	1.96964	F
RSC	FullField	6	1.02873	F
RSC	FullField	7	1.2696	M
RSC	FullField	8	1.01503	M
RSC	FullField	9	0.54884	M
RSC	FullField	10	0.798791	M
RSC	FullFieldScr	1	0.199097	F
RSC	FullFieldScr	2	0.602645	M
RSC	FullFieldScr	3	NA	M
RSC	FullFieldScr	4	0.392822	M
RSC	FullFieldScr	5	1.25417	F
RSC	FullFieldScr	6	0.302297	F
RSC	FullFieldScr	7	0.704947	M
RSC	FullFieldScr	8	0.438096	M
RSC	FullFieldScr	9	0.0129499	M
RSC	FullFieldScr	10	0.0961924	M
OPA	Postcard	1	1.26529	F
OPA	Postcard	2	1.86041	M
OPA	Postcard	3	1.30198	M
OPA	Postcard	4	1.14653	M
OPA	Postcard	5	1.94456	F
OPA	Postcard	6	1.81445	F
OPA	Postcard	7	1.62951	M
OPA	Postcard	8	1.23798	M
OPA	Postcard	9	0.906622	M
OPA	Postcard	10	0.348605	M
OPA	PostcardScr	1	0.917816	F
OPA	PostcardScr	2	0.908834	M
OPA	PostcardScr	3	0.662534	M
OPA	PostcardScr	4	0.659911	M
OPA	PostcardScr	5	0.66526	F
OPA	PostcardScr	6	1.00024	F
OPA	PostcardScr	7	0.812532	M
OPA	PostcardScr	8	0.740912	M
OPA	PostcardScr	9	-0.0479117	M
OPA	PostcardScr	10	-0.0811682	M
OPA	FullField	1	1.48218	F
OPA	FullField	2	2.10366	M
OPA	FullField	3	1.57936	M
OPA	FullField	4	1.53721	M
OPA	FullField	5	1.92475	F
OPA	FullField	6	1.95172	F
OPA	FullField	7	1.73854	M
OPA	FullField	8	1.31037	M
OPA	FullField	9	0.805013	M
OPA	FullField	10	0.804283	M
OPA	FullFieldScr	1	0.714642	F
OPA	FullFieldScr	2	0.88272	M
OPA	FullFieldScr	3	1.0093	M
OPA	FullFieldScr	4	0.752863	M
OPA	FullFieldScr	5	0.925255	F
OPA	FullFieldScr	6	0.918967	F
OPA	FullFieldScr	7	0.909483	M
OPA	FullFieldScr	8	1.15068	M
OPA	FullFieldScr	9	-0.231192	M
OPA	FullFieldScr	10	0.0788821	M
peripheral-POS	Postcard	1	-0.239137	F
peripheral-POS	Postcard	2	0.192243	M
peripheral-POS	Postcard	3	-0.100065	M
peripheral-POS	Postcard	4	-0.0723339	M
peripheral-POS	Postcard	5	0.485717	F
peripheral-POS	Postcard	6	0.227235	F
peripheral-POS	Postcard	7	0.361242	M
peripheral-POS	Postcard	8	0.114011	M
peripheral-POS	Postcard	9	-0.0620565	M
peripheral-POS	Postcard	10	-0.246058	M
peripheral-POS	PostcardScr	1	-0.324935	F
peripheral-POS	PostcardScr	2	0.0773535	M
peripheral-POS	PostcardScr	3	0.093997	M
peripheral-POS	PostcardScr	4	0.00604265	M
peripheral-POS	PostcardScr	5	0.196941	F
peripheral-POS	PostcardScr	6	-0.191557	F
peripheral-POS	PostcardScr	7	0.00740456	M
peripheral-POS	PostcardScr	8	-0.0223182	M
peripheral-POS	PostcardScr	9	-0.128236	M
peripheral-POS	PostcardScr	10	-0.123688	M
peripheral-POS	FullField	1	1.11426	F
peripheral-POS	FullField	2	1.54242	M
peripheral-POS	FullField	3	0.681561	M
peripheral-POS	FullField	4	1.47497	M
peripheral-POS	FullField	5	1.74773	F
peripheral-POS	FullField	6	1.5908	F
peripheral-POS	FullField	7	1.50101	M
peripheral-POS	FullField	8	1.19669	M
peripheral-POS	FullField	9	1.06162	M
peripheral-POS	FullField	10	1.0653	M
peripheral-POS	FullFieldScr	1	0.719015	F
peripheral-POS	FullFieldScr	2	1.03427	M
peripheral-POS	FullFieldScr	3	0.887507	M
peripheral-POS	FullFieldScr	4	1.28144	M
peripheral-POS	FullFieldScr	5	1.39169	F
peripheral-POS	FullFieldScr	6	1.29764	F
peripheral-POS	FullFieldScr	7	1.4087	M
peripheral-POS	FullFieldScr	8	1.21061	M
peripheral-POS	FullFieldScr	9	0.808019	M
peripheral-POS	FullFieldScr	10	0.514897	M

## Sheet: Figure6
Figure 4. ROI betas (Experiment 3)
ROI	Scotoma	Stimuli	SID	Beta	Gender
PPA	0deg	FullField	1	1.386	M
PPA	0deg	FullField	2	1.43707	F
PPA	0deg	FullField	3	1.26796	M
PPA	0deg	FullField	4	1.67453	F
PPA	0deg	FullField	5	1.59087	M
PPA	0deg	FullField	6	1.25799	F
PPA	0deg	FullField	7	1.70433	F
PPA	0deg	FullField	8	1.61772	F
PPA	0deg	FullField	9	1.59078	M
PPA	0deg	FullField	10	1.52674	F
PPA	0deg	FullFieldScr	1	0.775036	M
PPA	0deg	FullFieldScr	2	0.782834	F
PPA	0deg	FullFieldScr	3	0.516901	M
PPA	0deg	FullFieldScr	4	0.808888	F
PPA	0deg	FullFieldScr	5	0.930558	M
PPA	0deg	FullFieldScr	6	0.700474	F
PPA	0deg	FullFieldScr	7	0.828857	F
PPA	0deg	FullFieldScr	8	0.491775	F
PPA	0deg	FullFieldScr	9	0.641546	M
PPA	0deg	FullFieldScr	10	0.731051	F
PPA	0deg	FaceArray	1	0.407766	M
PPA	0deg	FaceArray	2	0.480748	F
PPA	0deg	FaceArray	3	0.481683	M
PPA	0deg	FaceArray	4	0.583099	F
PPA	0deg	FaceArray	5	0.61709	M
PPA	0deg	FaceArray	6	0.521357	F
PPA	0deg	FaceArray	7	0.461858	F
PPA	0deg	FaceArray	8	0.454663	F
PPA	0deg	FaceArray	9	0.658203	M
PPA	0deg	FaceArray	10	0.596133	F
PPA	0deg	ObjArray	1	0.711577	M
PPA	0deg	ObjArray	2	1.02323	F
PPA	0deg	ObjArray	3	0.718972	M
PPA	0deg	ObjArray	4	0.730738	F
PPA	0deg	ObjArray	5	0.63143	M
PPA	0deg	ObjArray	6	0.766518	F
PPA	0deg	ObjArray	7	0.721837	F
PPA	0deg	ObjArray	8	0.90176	F
PPA	0deg	ObjArray	9	0.936925	M
PPA	0deg	ObjArray	10	0.718047	F
PPA	15deg	FullField	1	1.48281	M
PPA	15deg	FullField	2	1.50325	F
PPA	15deg	FullField	3	1.23097	M
PPA	15deg	FullField	4	1.27291	F
PPA	15deg	FullField	5	1.30561	M
PPA	15deg	FullField	6	1.18551	F
PPA	15deg	FullField	7	1.46785	F
PPA	15deg	FullField	8	1.37486	F
PPA	15deg	FullField	9	1.47174	M
PPA	15deg	FullField	10	1.44071	F
PPA	15deg	FullFieldScr	1	0.909913	M
PPA	15deg	FullFieldScr	2	0.80444	F
PPA	15deg	FullFieldScr	3	0.631399	M
PPA	15deg	FullFieldScr	4	0.72197	F
PPA	15deg	FullFieldScr	5	0.66309	M
PPA	15deg	FullFieldScr	6	0.764839	F
PPA	15deg	FullFieldScr	7	0.816771	F
PPA	15deg	FullFieldScr	8	0.495946	F
PPA	15deg	FullFieldScr	9	0.661031	M
PPA	15deg	FullFieldScr	10	0.600277	F
PPA	15deg	FaceArray	1	0.370392	M
PPA	15deg	FaceArray	2	0.517202	F
PPA	15deg	FaceArray	3	0.47869	M
PPA	15deg	FaceArray	4	0.549376	F
PPA	15deg	FaceArray	5	0.435834	M
PPA	15deg	FaceArray	6	0.410557	F
PPA	15deg	FaceArray	7	0.519104	F
PPA	15deg	FaceArray	8	0.479816	F
PPA	15deg	FaceArray	9	0.542168	M
PPA	15deg	FaceArray	10	0.54297	F
PPA	15deg	ObjArray	1	0.876564	M
PPA	15deg	ObjArray	2	0.669549	F
PPA	15deg	ObjArray	3	0.804939	M
PPA	15deg	ObjArray	4	0.918716	F
PPA	15deg	ObjArray	5	0.681741	M
PPA	15deg	ObjArray	6	0.770787	F
PPA	15deg	ObjArray	7	0.775076	F
PPA	15deg	ObjArray	8	0.926222	F
PPA	15deg	ObjArray	9	0.715927	M
PPA	15deg	ObjArray	10	0.804865	F
PPA	30deg	FullField	1	1.06929	M
PPA	30deg	FullField	2	1.27011	F
PPA	30deg	FullField	3	1.0698	M
PPA	30deg	FullField	4	1.05657	F
PPA	30deg	FullField	5	1.09756	M
PPA	30deg	FullField	6	1.25454	F
PPA	30deg	FullField	7	1.13707	F
PPA	30deg	FullField	8	1.23235	F
PPA	30deg	FullField	9	1.21153	M
PPA	30deg	FullField	10	1.14251	F
PPA	30deg	FullFieldScr	1	0.742479	M
PPA	30deg	FullFieldScr	2	0.615244	F
PPA	30deg	FullFieldScr	3	0.524278	M
PPA	30deg	FullFieldScr	4	0.600845	F
PPA	30deg	FullFieldScr	5	0.685128	M
PPA	30deg	FullFieldScr	6	0.617122	F
PPA	30deg	FullFieldScr	7	0.68719	F
PPA	30deg	FullFieldScr	8	0.440489	F
PPA	30deg	FullFieldScr	9	0.530474	M
PPA	30deg	FullFieldScr	10	0.463324	F
PPA	30deg	FaceArray	1	0.25806	M
PPA	30deg	FaceArray	2	0.312376	F
PPA	30deg	FaceArray	3	0.323552	M
PPA	30deg	FaceArray	4	0.394635	F
PPA	30deg	FaceArray	5	0.40535	M
PPA	30deg	FaceArray	6	0.337405	F
PPA	30deg	FaceArray	7	0.115618	F
PPA	30deg	FaceArray	8	0.285376	F
PPA	30deg	FaceArray	9	0.268744	M
PPA	30deg	FaceArray	10	0.503135	F
PPA	30deg	ObjArray	1	0.510986	M
PPA	30deg	ObjArray	2	0.58687	F
PPA	30deg	ObjArray	3	0.821653	M
PPA	30deg	ObjArray	4	0.564202	F
PPA	30deg	ObjArray	5	0.612859	M
PPA	30deg	ObjArray	6	0.696966	F
PPA	30deg	ObjArray	7	0.490468	F
PPA	30deg	ObjArray	8	0.765373	F
PPA	30deg	ObjArray	9	0.449303	M
PPA	30deg	ObjArray	10	0.672299	F
PPA	45deg	FullField	1	0.837845	M
PPA	45deg	FullField	2	0.94436	F
PPA	45deg	FullField	3	1.03576	M
PPA	45deg	FullField	4	0.766296	F
PPA	45deg	FullField	5	0.655589	M
PPA	45deg	FullField	6	0.964209	F
PPA	45deg	FullField	7	0.835981	F
PPA	45deg	FullField	8	1.18074	F
PPA	45deg	FullField	9	1.09393	M
PPA	45deg	FullField	10	0.97729	F
PPA	45deg	FullFieldScr	1	0.534659	M
PPA	45deg	FullFieldScr	2	0.499291	F
PPA	45deg	FullFieldScr	3	0.497347	M
PPA	45deg	FullFieldScr	4	0.475827	F
PPA	45deg	FullFieldScr	5	0.577097	M
PPA	45deg	FullFieldScr	6	0.399834	F
PPA	45deg	FullFieldScr	7	0.516547	F
PPA	45deg	FullFieldScr	8	0.264345	F
PPA	45deg	FullFieldScr	9	0.302101	M
PPA	45deg	FullFieldScr	10	0.586288	F
PPA	45deg	FaceArray	1	0.380855	M
PPA	45deg	FaceArray	2	0.259413	F
PPA	45deg	FaceArray	3	0.455913	M
PPA	45deg	FaceArray	4	0.237334	F
PPA	45deg	FaceArray	5	0.299112	M
PPA	45deg	FaceArray	6	0.370558	F
PPA	45deg	FaceArray	7	0.27049	F
PPA	45deg	FaceArray	8	0.230061	F
PPA	45deg	FaceArray	9	0.242196	M
PPA	45deg	FaceArray	10	0.467233	F
PPA	45deg	ObjArray	1	0.647358	M
PPA	45deg	ObjArray	2	0.389975	F
PPA	45deg	ObjArray	3	0.621431	M
PPA	45deg	ObjArray	4	0.549249	F
PPA	45deg	ObjArray	5	0.500263	M
PPA	45deg	ObjArray	6	0.628284	F
PPA	45deg	ObjArray	7	0.56175	F
PPA	45deg	ObjArray	8	0.86198	F
PPA	45deg	ObjArray	9	0.55692	M
PPA	45deg	ObjArray	10	0.573525	F
PPA	70deg	FullField	1	0.153205	M
PPA	70deg	FullField	2	0.390459	F
PPA	70deg	FullField	3	0.432618	M
PPA	70deg	FullField	4	0.321712	F
PPA	70deg	FullField	5	0.38282	M
PPA	70deg	FullField	6	0.564029	F
PPA	70deg	FullField	7	0.447248	F
PPA	70deg	FullField	8	0.288194	F
PPA	70deg	FullField	9	0.560355	M
PPA	70deg	FullField	10	0.301765	F
PPA	70deg	FullFieldScr	1	0.300309	M
PPA	70deg	FullFieldScr	2	0.141765	F
PPA	70deg	FullFieldScr	3	0.396765	M
PPA	70deg	FullFieldScr	4	0.345932	F
PPA	70deg	FullFieldScr	5	0.276313	M
PPA	70deg	FullFieldScr	6	0.21394	F
PPA	70deg	FullFieldScr	7	0.197699	F
PPA	70deg	FullFieldScr	8	0.277082	F
PPA	70deg	FullFieldScr	9	0.188628	M
PPA	70deg	FullFieldScr	10	0.0428943	F
PPA	70deg	FaceArray	1	0.42853	M
PPA	70deg	FaceArray	2	0.100647	F
PPA	70deg	FaceArray	3	0.211615	M
PPA	70deg	FaceArray	4	0.24138	F
PPA	70deg	FaceArray	5	0.263017	M
PPA	70deg	FaceArray	6	0.200579	F
PPA	70deg	FaceArray	7	0.139729	F
PPA	70deg	FaceArray	8	0.259567	F
PPA	70deg	FaceArray	9	-0.103012	M
PPA	70deg	FaceArray	10	0.0496401	F
PPA	70deg	ObjArray	1	0.229918	M
PPA	70deg	ObjArray	2	0.28472	F
PPA	70deg	ObjArray	3	0.491311	M
PPA	70deg	ObjArray	4	0.199343	F
PPA	70deg	ObjArray	5	0.402225	M
PPA	70deg	ObjArray	6	0.38806	F
PPA	70deg	ObjArray	7	0.318082	F
PPA	70deg	ObjArray	8	0.185228	F
PPA	70deg	ObjArray	9	0.494057	M
PPA	70deg	ObjArray	10	0.27287	F
RSC	0deg	FullField	1	1.09932	M
RSC	0deg	FullField	2	1.06642	F
RSC	0deg	FullField	3	1.12789	M
RSC	0deg	FullField	4	1.5435	F
RSC	0deg	FullField	5	1.069	M
RSC	0deg	FullField	6	1.38548	F
RSC	0deg	FullField	7	1.17168	F
RSC	0deg	FullField	8	1.52431	F
RSC	0deg	FullField	9	1.27946	M
RSC	0deg	FullFieldScr	1	0.29462	M
RSC	0deg	FullFieldScr	2	0.356079	F
RSC	0deg	FullFieldScr	3	0.647186	M
RSC	0deg	FullFieldScr	4	0.941828	F
RSC	0deg	FullFieldScr	5	0.426418	M
RSC	0deg	FullFieldScr	6	0.428682	F
RSC	0deg	FullFieldScr	7	0.0768523	F
RSC	0deg	FullFieldScr	8	0.33259	F
RSC	0deg	FullFieldScr	9	0.300897	M
RSC	0deg	FaceArray	1	0.26491	M
RSC	0deg	FaceArray	2	0.257949	F
RSC	0deg	FaceArray	3	0.422322	M
RSC	0deg	FaceArray	4	0.778441	F
RSC	0deg	FaceArray	5	0.304967	M
RSC	0deg	FaceArray	6	-0.10266	F
RSC	0deg	FaceArray	7	0.251789	F
RSC	0deg	FaceArray	8	0.522868	F
RSC	0deg	FaceArray	9	0.271655	M
RSC	0deg	ObjArray	1	0.319881	M
RSC	0deg	ObjArray	2	0.358777	F
RSC	0deg	ObjArray	3	0.262314	M
RSC	0deg	ObjArray	4	0.387518	F
RSC	0deg	ObjArray	5	0.396238	M
RSC	0deg	ObjArray	6	0.080813	F
RSC	0deg	ObjArray	7	0.367726	F
RSC	0deg	ObjArray	8	0.505586	F
RSC	0deg	ObjArray	9	0.249096	M
RSC	15deg	FullField	1	1.16172	M
RSC	15deg	FullField	2	1.02943	F
RSC	15deg	FullField	3	0.941498	M
RSC	15deg	FullField	4	1.33226	F
RSC	15deg	FullField	5	1.00153	M
RSC	15deg	FullField	6	1.29148	F
RSC	15deg	FullField	7	1.07413	F
RSC	15deg	FullField	8	1.21076	F
RSC	15deg	FullField	9	1.29297	M
RSC	15deg	FullFieldScr	1	0.270784	M
RSC	15deg	FullFieldScr	2	0.358327	F
RSC	15deg	FullFieldScr	3	0.574801	M
RSC	15deg	FullFieldScr	4	0.837584	F
RSC	15deg	FullFieldScr	5	0.358285	M
RSC	15deg	FullFieldScr	6	0.395352	F
RSC	15deg	FullFieldScr	7	0.239409	F
RSC	15deg	FullFieldScr	8	0.241345	F
RSC	15deg	FullFieldScr	9	0.246776	M
RSC	15deg	FaceArray	1	0.0364832	M
RSC	15deg	FaceArray	2	0.247561	F
RSC	15deg	FaceArray	3	0.314691	M
RSC	15deg	FaceArray	4	0.664388	F
RSC	15deg	FaceArray	5	0.237758	M
RSC	15deg	FaceArray	6	0.0376917	F
RSC	15deg	FaceArray	7	0.394651	F
RSC	15deg	FaceArray	8	0.215577	F
RSC	15deg	FaceArray	9	0.3254	M
RSC	15deg	ObjArray	1	0.198187	M
RSC	15deg	ObjArray	2	0.416867	F
RSC	15deg	ObjArray	3	0.469916	M
RSC	15deg	ObjArray	4	0.477936	F
RSC	15deg	ObjArray	5	0.398651	M
RSC	15deg	ObjArray	6	-0.0267317	F
RSC	15deg	ObjArray	7	0.164192	F
RSC	15deg	ObjArray	8	0.106927	F
RSC	15deg	ObjArray	9	0.136196	M
RSC	30deg	FullField	1	1.27492	M
RSC	30deg	FullField	2	1.06001	F
RSC	30deg	FullField	3	0.964762	M
RSC	30deg	FullField	4	0.694275	F
RSC	30deg	FullField	5	1.06958	M
RSC	30deg	FullField	6	1.06432	F
RSC	30deg	FullField	7	1.04195	F
RSC	30deg	FullField	8	1.16748	F
RSC	30deg	FullField	9	1.11483	M
RSC	30deg	FullFieldScr	1	0.555908	M
RSC	30deg	FullFieldScr	2	0.252058	F
RSC	30deg	FullFieldScr	3	0.473204	M
RSC	30deg	FullFieldScr	4	0.613818	F
RSC	30deg	FullFieldScr	5	0.233219	M
RSC	30deg	FullFieldScr	6	0.556289	F
RSC	30deg	FullFieldScr	7	0.294946	F
RSC	30deg	FullFieldScr	8	0.521806	F
RSC	30deg	FullFieldScr	9	0.15212	M
RSC	30deg	FaceArray	1	0.153372	M
RSC	30deg	FaceArray	2	0.192288	F
RSC	30deg	FaceArray	3	0.271303	M
RSC	30deg	FaceArray	4	0.192866	F
RSC	30deg	FaceArray	5	0.164059	M
RSC	30deg	FaceArray	6	-0.0079557	F
RSC	30deg	FaceArray	7	0.488802	F
RSC	30deg	FaceArray	8	0.334371	F
RSC	30deg	FaceArray	9	0.23231	M
RSC	30deg	ObjArray	1	0.426606	M
RSC	30deg	ObjArray	2	0.459253	F
RSC	30deg	ObjArray	3	0.277199	M
RSC	30deg	ObjArray	4	0.284157	F
RSC	30deg	ObjArray	5	0.374827	M
RSC	30deg	ObjArray	6	0.145665	F
RSC	30deg	ObjArray	7	0.37729	F
RSC	30deg	ObjArray	8	0.178499	F
RSC	30deg	ObjArray	9	0.323163	M
RSC	45deg	FullField	1	0.903469	M
RSC	45deg	FullField	2	1.08662	F
RSC	45deg	FullField	3	0.813671	M
RSC	45deg	FullField	4	-0.0419433	F
RSC	45deg	FullField	5	0.966902	M
RSC	45deg	FullField	6	1.23385	F
RSC	45deg	FullField	7	1.21052	F
RSC	45deg	FullField	8	0.988487	F
RSC	45deg	FullField	9	1.01413	M
RSC	45deg	FullFieldScr	1	0.575711	M
RSC	45deg	FullFieldScr	2	0.491453	F
RSC	45deg	FullFieldScr	3	0.400779	M
RSC	45deg	FullFieldScr	4	0.313973	F
RSC	45deg	FullFieldScr	5	0.289667	M
RSC	45deg	FullFieldScr	6	0.752384	F
RSC	45deg	FullFieldScr	7	0.261803	F
RSC	45deg	FullFieldScr	8	0.32281	F
RSC	45deg	FullFieldScr	9	0.546182	M
RSC	45deg	FaceArray	1	0.318029	M
RSC	45deg	FaceArray	2	0.324899	F
RSC	45deg	FaceArray	3	0.298827	M
RSC	45deg	FaceArray	4	0.0488116	F
RSC	45deg	FaceArray	5	0.204342	M
RSC	45deg	FaceArray	6	0.445358	F
RSC	45deg	FaceArray	7	0.377611	F
RSC	45deg	FaceArray	8	0.284228	F
RSC	45deg	FaceArray	9	0.383986	M
RSC	45deg	ObjArray	1	0.333894	M
RSC	45deg	ObjArray	2	0.380157	F
RSC	45deg	ObjArray	3	0.39869	M
RSC	45deg	ObjArray	4	-0.00482391	F
RSC	45deg	ObjArray	5	0.248839	M
RSC	45deg	ObjArray	6	0.547055	F
RSC	45deg	ObjArray	7	0.634478	F
RSC	45deg	ObjArray	8	0.329539	F
RSC	45deg	ObjArray	9	0.461712	M
RSC	70deg	FullField	1	0.828411	M
RSC	70deg	FullField	2	0.359067	F
RSC	70deg	FullField	3	0.369383	M
RSC	70deg	FullField	4	0.290509	F
RSC	70deg	FullField	5	0.5473	M
RSC	70deg	FullField	6	0.534511	F
RSC	70deg	FullField	7	0.394847	F
RSC	70deg	FullField	8	0.456378	F
RSC	70deg	FullField	9	0.606134	M
RSC	70deg	FullFieldScr	1	0.124857	M
RSC	70deg	FullFieldScr	2	0.31309	F
RSC	70deg	FullFieldScr	3	0.304743	M
RSC	70deg	FullFieldScr	4	0.238819	F
RSC	70deg	FullFieldScr	5	0.393272	M
RSC	70deg	FullFieldScr	6	0.344512	F
RSC	70deg	FullFieldScr	7	0.235001	F
RSC	70deg	FullFieldScr	8	0.00746236	F
RSC	70deg	FullFieldScr	9	0.139349	M
RSC	70deg	FaceArray	1	0.0821431	M
RSC	70deg	FaceArray	2	0.243076	F
RSC	70deg	FaceArray	3	0.0988393	M
RSC	70deg	FaceArray	4	0.0182082	F
RSC	70deg	FaceArray	5	0.459443	M
RSC	70deg	FaceArray	6	0.299777	F
RSC	70deg	FaceArray	7	0.443555	F
RSC	70deg	FaceArray	8	-0.00326428	F
RSC	70deg	FaceArray	9	0.268708	M
RSC	70deg	ObjArray	1	0.428504	M
RSC	70deg	ObjArray	2	0.398346	F
RSC	70deg	ObjArray	3	0.219711	M
RSC	70deg	ObjArray	4	0.0396099	F
RSC	70deg	ObjArray	5	0.507436	M
RSC	70deg	ObjArray	6	0.24587	F
RSC	70deg	ObjArray	7	0.150502	F
RSC	70deg	ObjArray	8	0.40397	F
RSC	70deg	ObjArray	9	0.306664	M
OPA	0deg	FullField	1	1.6286	M
OPA	0deg	FullField	2	1.3593	F
OPA	0deg	FullField	3	1.56128	M
OPA	0deg	FullField	4	2.26695	F
OPA	0deg	FullField	5	1.62395	M
OPA	0deg	FullField	6	1.47863	F
OPA	0deg	FullField	7	1.90789	F
OPA	0deg	FullField	8	1.7087	F
OPA	0deg	FullField	9	1.61757	M
OPA	0deg	FullField	10	2.31044	F
OPA	0deg	FullFieldScr	1	0.799104	M
OPA	0deg	FullFieldScr	2	0.872375	F
OPA	0deg	FullFieldScr	3	0.825715	M
OPA	0deg	FullFieldScr	4	0.877542	F
OPA	0deg	FullFieldScr	5	1.12606	M
OPA	0deg	FullFieldScr	6	0.926836	F
OPA	0deg	FullFieldScr	7	0.753649	F
OPA	0deg	FullFieldScr	8	0.473646	F
OPA	0deg	FullFieldScr	9	0.621682	M
OPA	0deg	FullFieldScr	10	1.31128	F
OPA	0deg	FaceArray	1	0.84151	M
OPA	0deg	FaceArray	2	0.614327	F
OPA	0deg	FaceArray	3	0.897639	M
OPA	0deg	FaceArray	4	0.718977	F
OPA	0deg	FaceArray	5	0.798158	M
OPA	0deg	FaceArray	6	0.752349	F
OPA	0deg	FaceArray	7	0.828783	F
OPA	0deg	FaceArray	8	0.819636	F
OPA	0deg	FaceArray	9	0.953593	M
OPA	0deg	FaceArray	10	1.09949	F
OPA	0deg	ObjArray	1	1.03621	M
OPA	0deg	ObjArray	2	1.04476	F
OPA	0deg	ObjArray	3	1.23306	M
OPA	0deg	ObjArray	4	0.82036	F
OPA	0deg	ObjArray	5	0.532	M
OPA	0deg	ObjArray	6	0.930993	F
OPA	0deg	ObjArray	7	0.687279	F
OPA	0deg	ObjArray	8	1.15232	F
OPA	0deg	ObjArray	9	1.03971	M
OPA	0deg	ObjArray	10	1.19765	F
OPA	15deg	FullField	1	1.71977	M
OPA	15deg	FullField	2	1.58819	F
OPA	15deg	FullField	3	1.58724	M
OPA	15deg	FullField	4	1.62203	F
OPA	15deg	FullField	5	1.34467	M
OPA	15deg	FullField	6	1.31878	F
OPA	15deg	FullField	7	1.57675	F
OPA	15deg	FullField	8	1.48391	F
OPA	15deg	FullField	9	1.65837	M
OPA	15deg	FullField	10	1.68217	F
OPA	15deg	FullFieldScr	1	1.15433	M
OPA	15deg	FullFieldScr	2	0.978499	F
OPA	15deg	FullFieldScr	3	1.00683	M
OPA	15deg	FullFieldScr	4	0.852962	F
OPA	15deg	FullFieldScr	5	1.02335	M
OPA	15deg	FullFieldScr	6	0.970964	F
OPA	15deg	FullFieldScr	7	0.768063	F
OPA	15deg	FullFieldScr	8	0.719264	F
OPA	15deg	FullFieldScr	9	0.713764	M
OPA	15deg	FullFieldScr	10	0.880947	F
OPA	15deg	FaceArray	1	0.817669	M
OPA	15deg	FaceArray	2	0.803855	F
OPA	15deg	FaceArray	3	0.922717	M
OPA	15deg	FaceArray	4	0.693134	F
OPA	15deg	FaceArray	5	0.705077	M
OPA	15deg	FaceArray	6	0.624284	F
OPA	15deg	FaceArray	7	0.86909	F
OPA	15deg	FaceArray	8	1.05575	F
OPA	15deg	FaceArray	9	0.841349	M
OPA	15deg	FaceArray	10	1.07362	F
OPA	15deg	ObjArray	1	1.15323	M
OPA	15deg	ObjArray	2	0.809385	F
OPA	15deg	ObjArray	3	1.37463	M
OPA	15deg	ObjArray	4	1.07268	F
OPA	15deg	ObjArray	5	0.730418	M
OPA	15deg	ObjArray	6	0.985066	F
OPA	15deg	ObjArray	7	0.777599	F
OPA	15deg	ObjArray	8	1.06821	F
OPA	15deg	ObjArray	9	0.839852	M
OPA	15deg	ObjArray	10	1.22329	F
OPA	30deg	FullField	1	1.17087	M
OPA	30deg	FullField	2	1.40698	F
OPA	30deg	FullField	3	1.31604	M
OPA	30deg	FullField	4	1.2066	F
OPA	30deg	FullField	5	1.27684	M
OPA	30deg	FullField	6	1.49275	F
OPA	30deg	FullField	7	1.2755	F
OPA	30deg	FullField	8	1.29633	F
OPA	30deg	FullField	9	1.26222	M
OPA	30deg	FullField	10	1.12291	F
OPA	30deg	FullFieldScr	1	0.845792	M
OPA	30deg	FullFieldScr	2	0.892795	F
OPA	30deg	FullFieldScr	3	0.74584	M
OPA	30deg	FullFieldScr	4	0.648244	F
OPA	30deg	FullFieldScr	5	1.10695	M
OPA	30deg	FullFieldScr	6	0.834492	F
OPA	30deg	FullFieldScr	7	0.879193	F
OPA	30deg	FullFieldScr	8	0.511528	F
OPA	30deg	FullFieldScr	9	0.726118	M
OPA	30deg	FullFieldScr	10	0.472647	F
OPA	30deg	FaceArray	1	0.441434	M
OPA	30deg	FaceArray	2	0.501372	F
OPA	30deg	FaceArray	3	0.310305	M
OPA	30deg	FaceArray	4	0.61792	F
OPA	30deg	FaceArray	5	0.690288	M
OPA	30deg	FaceArray	6	0.500454	F
OPA	30deg	FaceArray	7	0.27823	F
OPA	30deg	FaceArray	8	0.666115	F
OPA	30deg	FaceArray	9	0.601837	M
OPA	30deg	FaceArray	10	0.548739	F
OPA	30deg	ObjArray	1	0.688115	M
OPA	30deg	ObjArray	2	0.814291	F
OPA	30deg	ObjArray	3	0.938798	M
OPA	30deg	ObjArray	4	0.576638	F
OPA	30deg	ObjArray	5	0.748295	M
OPA	30deg	ObjArray	6	0.881448	F
OPA	30deg	ObjArray	7	0.662182	F
OPA	30deg	ObjArray	8	1.03274	F
OPA	30deg	ObjArray	9	0.684134	M
OPA	30deg	ObjArray	10	0.661909	F
OPA	45deg	FullField	1	0.918141	M
OPA	45deg	FullField	2	1.19134	F
OPA	45deg	FullField	3	1.04074	M
OPA	45deg	FullField	4	0.941399	F
OPA	45deg	FullField	5	0.925685	M
OPA	45deg	FullField	6	1.38564	F
OPA	45deg	FullField	7	1.2427	F
OPA	45deg	FullField	8	1.43658	F
OPA	45deg	FullField	9	1.2355	M
OPA	45deg	FullField	10	0.927387	F
OPA	45deg	FullFieldScr	1	0.637153	M
OPA	45deg	FullFieldScr	2	0.7764	F
OPA	45deg	FullFieldScr	3	0.626105	M
OPA	45deg	FullFieldScr	4	0.700236	F
OPA	45deg	FullFieldScr	5	0.917562	M
OPA	45deg	FullFieldScr	6	0.714859	F
OPA	45deg	FullFieldScr	7	0.685219	F
OPA	45deg	FullFieldScr	8	0.546471	F
OPA	45deg	FullFieldScr	9	0.445568	M
OPA	45deg	FullFieldScr	10	0.515042	F
OPA	45deg	FaceArray	1	0.613584	M
OPA	45deg	FaceArray	2	0.478364	F
OPA	45deg	FaceArray	3	0.531868	M
OPA	45deg	FaceArray	4	0.433894	F
OPA	45deg	FaceArray	5	0.572859	M
OPA	45deg	FaceArray	6	0.652002	F
OPA	45deg	FaceArray	7	0.522537	F
OPA	45deg	FaceArray	8	0.652764	F
OPA	45deg	FaceArray	9	0.581728	M
OPA	45deg	FaceArray	10	0.427172	F
OPA	45deg	ObjArray	1	0.801936	M
OPA	45deg	ObjArray	2	0.607901	F
OPA	45deg	ObjArray	3	0.853447	M
OPA	45deg	ObjArray	4	0.549552	F
OPA	45deg	ObjArray	5	0.61933	M
OPA	45deg	ObjArray	6	0.880376	F
OPA	45deg	ObjArray	7	0.59139	F
OPA	45deg	ObjArray	8	1.22953	F
OPA	45deg	ObjArray	9	0.870909	M
OPA	45deg	ObjArray	10	0.557681	F
OPA	70deg	FullField	1	0.170681	M
OPA	70deg	FullField	2	0.700444	F
OPA	70deg	FullField	3	0.260693	M
OPA	70deg	FullField	4	0.64636	F
OPA	70deg	FullField	5	0.57905	M
OPA	70deg	FullField	6	0.721781	F
OPA	70deg	FullField	7	0.864856	F
OPA	70deg	FullField	8	0.262827	F
OPA	70deg	FullField	9	0.871863	M
OPA	70deg	FullField	10	0.474055	F
OPA	70deg	FullFieldScr	1	0.494216	M
OPA	70deg	FullFieldScr	2	0.405819	F
OPA	70deg	FullFieldScr	3	0.348405	M
OPA	70deg	FullFieldScr	4	0.598849	F
OPA	70deg	FullFieldScr	5	0.59972	M
OPA	70deg	FullFieldScr	6	0.2301	F
OPA	70deg	FullFieldScr	7	0.505074	F
OPA	70deg	FullFieldScr	8	0.122837	F
OPA	70deg	FullFieldScr	9	0.377923	M
OPA	70deg	FullFieldScr	10	0.0311761	F
OPA	70deg	FaceArray	1	0.605549	M
OPA	70deg	FaceArray	2	0.492513	F
OPA	70deg	FaceArray	3	0.107632	M
OPA	70deg	FaceArray	4	0.531918	F
OPA	70deg	FaceArray	5	0.500291	M
OPA	70deg	FaceArray	6	0.264428	F
OPA	70deg	FaceArray	7	0.706814	F
OPA	70deg	FaceArray	8	0.420165	F
OPA	70deg	FaceArray	9	0.233443	M
OPA	70deg	FaceArray	10	0.0597649	F
OPA	70deg	ObjArray	1	0.431042	M
OPA	70deg	ObjArray	2	0.630017	F
OPA	70deg	ObjArray	3	0.479951	M
OPA	70deg	ObjArray	4	0.592675	F
OPA	70deg	ObjArray	5	0.548381	M
OPA	70deg	ObjArray	6	0.422692	F
OPA	70deg	ObjArray	7	0.586136	F
OPA	70deg	ObjArray	8	0.309617	F
OPA	70deg	ObjArray	9	0.7918	M
OPA	70deg	ObjArray	10	0.391565	F
FFA	0deg	FullField	1	0.630143	M
FFA	0deg	FullField	2	0.363413	F
FFA	0deg	FullField	3	0.37653	M
FFA	0deg	FullField	4	0.669762	F
FFA	0deg	FullField	5	0.78525	M
FFA	0deg	FullField	6	0.356888	F
FFA	0deg	FullField	7	0.613912	F
FFA	0deg	FullField	8	0.347949	F
FFA	0deg	FullField	9	0.351409	M
FFA	0deg	FullField	10	0.715577	F
FFA	0deg	FullFieldScr	1	0.411493	M
FFA	0deg	FullFieldScr	2	0.129393	F
FFA	0deg	FullFieldScr	3	0.226921	M
FFA	0deg	FullFieldScr	4	0.381043	F
FFA	0deg	FullFieldScr	5	0.576414	M
FFA	0deg	FullFieldScr	6	0.383312	F
FFA	0deg	FullFieldScr	7	0.354291	F
FFA	0deg	FullFieldScr	8	0.136921	F
FFA	0deg	FullFieldScr	9	0.143565	M
FFA	0deg	FullFieldScr	10	0.536592	F
FFA	0deg	FaceArray	1	1.09678	M
FFA	0deg	FaceArray	2	1.11035	F
FFA	0deg	FaceArray	3	1.29758	M
FFA	0deg	FaceArray	4	1.16715	F
FFA	0deg	FaceArray	5	1.35598	M
FFA	0deg	FaceArray	6	1.17532	F
FFA	0deg	FaceArray	7	1.2671	F
FFA	0deg	FaceArray	8	1.37981	F
FFA	0deg	FaceArray	9	1.20784	M
FFA	0deg	FaceArray	10	1.1396	F
FFA	0deg	ObjArray	1	0.589734	M
FFA	0deg	ObjArray	2	0.769789	F
FFA	0deg	ObjArray	3	0.757369	M
FFA	0deg	ObjArray	4	0.580091	F
FFA	0deg	ObjArray	5	0.516887	M
FFA	0deg	ObjArray	6	0.626776	F
FFA	0deg	ObjArray	7	0.569278	F
FFA	0deg	ObjArray	8	0.605331	F
FFA	0deg	ObjArray	9	0.637091	M
FFA	0deg	ObjArray	10	0.600411	F
FFA	15deg	FullField	1	0.578656	M
FFA	15deg	FullField	2	0.435497	F
FFA	15deg	FullField	3	0.541143	M
FFA	15deg	FullField	4	0.517208	F
FFA	15deg	FullField	5	0.497676	M
FFA	15deg	FullField	6	0.332586	F
FFA	15deg	FullField	7	0.378165	F
FFA	15deg	FullField	8	0.278915	F
FFA	15deg	FullField	9	0.418208	M
FFA	15deg	FullField	10	0.520381	F
FFA	15deg	FullFieldScr	1	0.720839	M
FFA	15deg	FullFieldScr	2	0.0924781	F
FFA	15deg	FullFieldScr	3	0.182443	M
FFA	15deg	FullFieldScr	4	0.344516	F
FFA	15deg	FullFieldScr	5	0.327805	M
FFA	15deg	FullFieldScr	6	0.287999	F
FFA	15deg	FullFieldScr	7	0.251179	F
FFA	15deg	FullFieldScr	8	0.107103	F
FFA	15deg	FullFieldScr	9	0.19471	M
FFA	15deg	FullFieldScr	10	0.254622	F
FFA	15deg	FaceArray	1	0.986736	M
FFA	15deg	FaceArray	2	1.27019	F
FFA	15deg	FaceArray	3	1.05709	M
FFA	15deg	FaceArray	4	0.989603	F
FFA	15deg	FaceArray	5	1.22631	M
FFA	15deg	FaceArray	6	1.02294	F
FFA	15deg	FaceArray	7	1.29442	F
FFA	15deg	FaceArray	8	1.50572	F
FFA	15deg	FaceArray	9	1.11268	M
FFA	15deg	FaceArray	10	1.08306	F
FFA	15deg	ObjArray	1	0.770759	M
FFA	15deg	ObjArray	2	0.584425	F
FFA	15deg	ObjArray	3	0.7436	M
FFA	15deg	ObjArray	4	0.615156	F
FFA	15deg	ObjArray	5	0.555103	M
FFA	15deg	ObjArray	6	0.60822	F
FFA	15deg	ObjArray	7	0.477491	F
FFA	15deg	ObjArray	8	0.444101	F
FFA	15deg	ObjArray	9	0.469244	M
FFA	15deg	ObjArray	10	0.714854	F
FFA	30deg	FullField	1	0.27947	M
FFA	30deg	FullField	2	0.300246	F
FFA	30deg	FullField	3	0.269385	M
FFA	30deg	FullField	4	0.382204	F
FFA	30deg	FullField	5	0.264198	M
FFA	30deg	FullField	6	0.369049	F
FFA	30deg	FullField	7	0.333389	F
FFA	30deg	FullField	8	0.0778242	F
FFA	30deg	FullField	9	0.168079	M
FFA	30deg	FullField	10	0.40486	F
FFA	30deg	FullFieldScr	1	0.487188	M
FFA	30deg	FullFieldScr	2	0.178549	F
FFA	30deg	FullFieldScr	3	0.108144	M
FFA	30deg	FullFieldScr	4	0.252616	F
FFA	30deg	FullFieldScr	5	0.385637	M
FFA	30deg	FullFieldScr	6	0.154319	F
FFA	30deg	FullFieldScr	7	0.293635	F
FFA	30deg	FullFieldScr	8	0.217781	F
FFA	30deg	FullFieldScr	9	0.41487	M
FFA	30deg	FullFieldScr	10	0.173662	F
FFA	30deg	FaceArray	1	0.665389	M
FFA	30deg	FaceArray	2	1.12086	F
FFA	30deg	FaceArray	3	0.822712	M
FFA	30deg	FaceArray	4	0.870118	F
FFA	30deg	FaceArray	5	1.23325	M
FFA	30deg	FaceArray	6	0.995223	F
FFA	30deg	FaceArray	7	0.772361	F
FFA	30deg	FaceArray	8	1.24197	F
FFA	30deg	FaceArray	9	0.930593	M
FFA	30deg	FaceArray	10	0.949319	F
FFA	30deg	ObjArray	1	0.477501	M
FFA	30deg	ObjArray	2	0.581664	F
FFA	30deg	ObjArray	3	0.762166	M
FFA	30deg	ObjArray	4	0.378335	F
FFA	30deg	ObjArray	5	0.539072	M
FFA	30deg	ObjArray	6	0.570981	F
FFA	30deg	ObjArray	7	0.408781	F
FFA	30deg	ObjArray	8	0.550361	F
FFA	30deg	ObjArray	9	0.519788	M
FFA	30deg	ObjArray	10	0.502016	F
FFA	45deg	FullField	1	0.158917	M
FFA	45deg	FullField	2	0.298557	F
FFA	45deg	FullField	3	0.498158	M
FFA	45deg	FullField	4	0.449269	F
FFA	45deg	FullField	5	0.0586726	M
FFA	45deg	FullField	6	0.412846	F
FFA	45deg	FullField	7	0.256205	F
FFA	45deg	FullField	8	0.477888	F
FFA	45deg	FullField	9	0.306047	M
FFA	45deg	FullField	10	0.40815	F
FFA	45deg	FullFieldScr	1	0.369392	M
FFA	45deg	FullFieldScr	2	0.159786	F
FFA	45deg	FullFieldScr	3	0.0948104	M
FFA	45deg	FullFieldScr	4	0.348359	F
FFA	45deg	FullFieldScr	5	0.256876	M
FFA	45deg	FullFieldScr	6	0.111942	F
FFA	45deg	FullFieldScr	7	0.3387	F
FFA	45deg	FullFieldScr	8	0.173361	F
FFA	45deg	FullFieldScr	9	0.487784	M
FFA	45deg	FullFieldScr	10	0.389762	F
FFA	45deg	FaceArray	1	0.824208	M
FFA	45deg	FaceArray	2	0.974909	F
FFA	45deg	FaceArray	3	0.984436	M
FFA	45deg	FaceArray	4	0.720595	F
FFA	45deg	FaceArray	5	1.01967	M
FFA	45deg	FaceArray	6	1.09119	F
FFA	45deg	FaceArray	7	1.05474	F
FFA	45deg	FaceArray	8	1.33067	F
FFA	45deg	FaceArray	9	1.06694	M
FFA	45deg	FaceArray	10	0.872789	F
FFA	45deg	ObjArray	1	0.632345	M
FFA	45deg	ObjArray	2	0.635984	F
FFA	45deg	ObjArray	3	0.565826	M
FFA	45deg	ObjArray	4	0.458982	F
FFA	45deg	ObjArray	5	0.466933	M
FFA	45deg	ObjArray	6	0.614969	F
FFA	45deg	ObjArray	7	0.423008	F
FFA	45deg	ObjArray	8	0.694292	F
FFA	45deg	ObjArray	9	0.375215	M
FFA	45deg	ObjArray	10	0.520766	F
FFA	70deg	FullField	1	-0.0358852	M
FFA	70deg	FullField	2	0.101811	F
FFA	70deg	FullField	3	0.304091	M
FFA	70deg	FullField	4	0.318297	F
FFA	70deg	FullField	5	-0.0908311	M
FFA	70deg	FullField	6	0.170199	F
FFA	70deg	FullField	7	0.296584	F
FFA	70deg	FullField	8	0.0258496	F
FFA	70deg	FullField	9	0.464219	M
FFA	70deg	FullField	10	0.170838	F
FFA	70deg	FullFieldScr	1	0.197835	M
FFA	70deg	FullFieldScr	2	0.122396	F
FFA	70deg	FullFieldScr	3	0.108758	M
FFA	70deg	FullFieldScr	4	0.33917	F
FFA	70deg	FullFieldScr	5	-0.0597288	M
FFA	70deg	FullFieldScr	6	0.0734084	F
FFA	70deg	FullFieldScr	7	0.160986	F
FFA	70deg	FullFieldScr	8	0.0864885	F
FFA	70deg	FullFieldScr	9	-0.0292102	M
FFA	70deg	FullFieldScr	10	0.00184156	F
FFA	70deg	FaceArray	1	0.64502	M
FFA	70deg	FaceArray	2	0.732473	F
FFA	70deg	FaceArray	3	0.518098	M
FFA	70deg	FaceArray	4	0.463817	F
FFA	70deg	FaceArray	5	0.289895	M
FFA	70deg	FaceArray	6	0.760882	F
FFA	70deg	FaceArray	7	0.631964	F
FFA	70deg	FaceArray	8	0.682486	F
FFA	70deg	FaceArray	9	0.592654	M
FFA	70deg	FaceArray	10	0.265959	F
FFA	70deg	ObjArray	1	0.00291859	M
FFA	70deg	ObjArray	2	0.526662	F
FFA	70deg	ObjArray	3	0.270176	M
FFA	70deg	ObjArray	4	0.243151	F
FFA	70deg	ObjArray	5	0.284366	M
FFA	70deg	ObjArray	6	0.370397	F
FFA	70deg	ObjArray	7	0.313254	F
FFA	70deg	ObjArray	8	0.124618	F
FFA	70deg	ObjArray	9	0.657717	M
FFA	70deg	ObjArray	10	0.264385	F

## Sheet: Figure8
Figure 8. ROIs betas for eccentricity rings
ROI	Condition	SID	Beta	Gender
PPA	Eccentricity_Ecc1	1	0.0222406	F
PPA	Eccentricity_Ecc1	2	0.00348217	M
PPA	Eccentricity_Ecc1	3	0.283147	M
PPA	Eccentricity_Ecc1	4	0.196819	M
PPA	Eccentricity_Ecc1	5	0.0392585	F
PPA	Eccentricity_Ecc1	6	0.174865	F
PPA	Eccentricity_Ecc1	7	0.199452	M
PPA	Eccentricity_Ecc1	8	0.222943	M
PPA	Eccentricity_Ecc1	9	0.433303	M
PPA	Eccentricity_Ecc1	10	0.269465	M
PPA	Eccentricity_Ecc1	11	0.213174	M
PPA	Eccentricity_Ecc1	12	0.134763	F
PPA	Eccentricity_Ecc1	13	0.448445	M
PPA	Eccentricity_Ecc1	14	0.209662	F
PPA	Eccentricity_Ecc1	15	0.326287	M
PPA	Eccentricity_Ecc1	16	0.179566	F
PPA	Eccentricity_Ecc1	17	0.0256428	F
PPA	Eccentricity_Ecc1	18	0.463319	F
PPA	Eccentricity_Ecc1	19	0.271414	M
PPA	Eccentricity_Ecc1	20	0.0382786	F
PPA	Eccentricity_Ecc2	1	0.106601	F
PPA	Eccentricity_Ecc2	2	0.319559	M
PPA	Eccentricity_Ecc2	3	0.0510914	M
PPA	Eccentricity_Ecc2	4	0.369397	M
PPA	Eccentricity_Ecc2	5	0.301173	F
PPA	Eccentricity_Ecc2	6	0.334544	F
PPA	Eccentricity_Ecc2	7	0.230845	M
PPA	Eccentricity_Ecc2	8	0.196573	M
PPA	Eccentricity_Ecc2	9	0.584976	M
PPA	Eccentricity_Ecc2	10	0.199528	M
PPA	Eccentricity_Ecc2	11	0.489455	M
PPA	Eccentricity_Ecc2	12	0.215115	F
PPA	Eccentricity_Ecc2	13	0.456131	M
PPA	Eccentricity_Ecc2	14	0.42394	F
PPA	Eccentricity_Ecc2	15	0.395775	M
PPA	Eccentricity_Ecc2	16	0.526484	F
PPA	Eccentricity_Ecc2	17	0.232752	F
PPA	Eccentricity_Ecc2	18	0.523356	F
PPA	Eccentricity_Ecc2	19	0.397296	M
PPA	Eccentricity_Ecc2	20	0.267924	F
PPA	Eccentricity_Ecc3	1	0.541105	F
PPA	Eccentricity_Ecc3	2	0.966738	M
PPA	Eccentricity_Ecc3	3	0.394395	M
PPA	Eccentricity_Ecc3	4	0.639415	M
PPA	Eccentricity_Ecc3	5	0.669539	F
PPA	Eccentricity_Ecc3	6	0.792714	F
PPA	Eccentricity_Ecc3	7	0.588329	M
PPA	Eccentricity_Ecc3	8	0.676418	M
PPA	Eccentricity_Ecc3	9	0.689402	M
PPA	Eccentricity_Ecc3	10	0.551997	M
PPA	Eccentricity_Ecc3	11	0.507197	M
PPA	Eccentricity_Ecc3	12	0.862038	F
PPA	Eccentricity_Ecc3	13	0.562138	M
PPA	Eccentricity_Ecc3	14	0.639482	F
PPA	Eccentricity_Ecc3	15	0.58171	M
PPA	Eccentricity_Ecc3	16	0.770466	F
PPA	Eccentricity_Ecc3	17	0.689103	F
PPA	Eccentricity_Ecc3	18	0.442544	F
PPA	Eccentricity_Ecc3	19	0.723665	M
PPA	Eccentricity_Ecc3	20	0.656293	F
PPA	Eccentricity_Ecc4	1	0.846526	F
PPA	Eccentricity_Ecc4	2	0.6313	M
PPA	Eccentricity_Ecc4	3	1.09094	M
PPA	Eccentricity_Ecc4	4	0.733908	M
PPA	Eccentricity_Ecc4	5	0.899567	F
PPA	Eccentricity_Ecc4	6	0.610475	F
PPA	Eccentricity_Ecc4	7	0.777512	M
PPA	Eccentricity_Ecc4	8	0.716522	M
PPA	Eccentricity_Ecc4	9	0.359894	M
PPA	Eccentricity_Ecc4	10	0.681258	M
PPA	Eccentricity_Ecc4	11	0.917316	M
PPA	Eccentricity_Ecc4	12	0.858672	F
PPA	Eccentricity_Ecc4	13	0.828453	M
PPA	Eccentricity_Ecc4	14	0.82388	F
PPA	Eccentricity_Ecc4	15	0.975109	M
PPA	Eccentricity_Ecc4	16	0.809565	F
PPA	Eccentricity_Ecc4	17	1.07176	F
PPA	Eccentricity_Ecc4	18	0.491302	F
PPA	Eccentricity_Ecc4	19	0.951467	M
PPA	Eccentricity_Ecc4	20	1.10261	F
PPA	Eccentricity_Ecc5	1	0.247953	F
PPA	Eccentricity_Ecc5	2	-0.0278428	M
PPA	Eccentricity_Ecc5	3	0.570502	M
PPA	Eccentricity_Ecc5	4	0.208507	M
PPA	Eccentricity_Ecc5	5	0.0305018	F
PPA	Eccentricity_Ecc5	6	0.134371	F
PPA	Eccentricity_Ecc5	7	0.321779	M
PPA	Eccentricity_Ecc5	8	0.309559	M
PPA	Eccentricity_Ecc5	9	0.23302	M
PPA	Eccentricity_Ecc5	10	0.42629	M
PPA	Eccentricity_Ecc5	11	0.480519	M
PPA	Eccentricity_Ecc5	12	0.2261	F
PPA	Eccentricity_Ecc5	13	0.354137	M
PPA	Eccentricity_Ecc5	14	0.340974	F
PPA	Eccentricity_Ecc5	15	0.208992	M
PPA	Eccentricity_Ecc5	16	0.202043	F
PPA	Eccentricity_Ecc5	17	0.45094	F
PPA	Eccentricity_Ecc5	18	0.401078	F
PPA	Eccentricity_Ecc5	19	0.215023	M
PPA	Eccentricity_Ecc5	20	0.615442	F
RSC	Eccentricity_Ecc1	1	-0.195058	F
RSC	Eccentricity_Ecc1	2	0.0742962	M
RSC	Eccentricity_Ecc1	3	0.143998	M
RSC	Eccentricity_Ecc1	4	-0.175232	M
RSC	Eccentricity_Ecc1	5	-0.0634543	F
RSC	Eccentricity_Ecc1	6	-0.036299	F
RSC	Eccentricity_Ecc1	7	-0.14932	M
RSC	Eccentricity_Ecc1	8	0.273295	M
RSC	Eccentricity_Ecc1	9	-0.115559	M
RSC	Eccentricity_Ecc1	10	-0.222717	M
RSC	Eccentricity_Ecc1	11	0.0250841	F
RSC	Eccentricity_Ecc1	12	0.0717606	M
RSC	Eccentricity_Ecc1	13	-0.395562	F
RSC	Eccentricity_Ecc1	14	-0.251453	M
RSC	Eccentricity_Ecc1	15	-0.487462	F
RSC	Eccentricity_Ecc1	16	0.11341	F
RSC	Eccentricity_Ecc1	17	0.0967244	F
RSC	Eccentricity_Ecc1	18	0.109183	M
RSC	Eccentricity_Ecc2	1	-0.246006	F
RSC	Eccentricity_Ecc2	2	-0.437869	M
RSC	Eccentricity_Ecc2	3	0.0279696	M
RSC	Eccentricity_Ecc2	4	-0.536309	M
RSC	Eccentricity_Ecc2	5	-0.190842	F
RSC	Eccentricity_Ecc2	6	-0.325109	F
RSC	Eccentricity_Ecc2	7	0.00276529	M
RSC	Eccentricity_Ecc2	8	0.162164	M
RSC	Eccentricity_Ecc2	9	-0.124385	M
RSC	Eccentricity_Ecc2	10	-0.0841504	M
RSC	Eccentricity_Ecc2	11	-0.272795	F
RSC	Eccentricity_Ecc2	12	-0.0733015	M
RSC	Eccentricity_Ecc2	13	-0.499028	F
RSC	Eccentricity_Ecc2	14	0.0723775	M
RSC	Eccentricity_Ecc2	15	-0.2104	F
RSC	Eccentricity_Ecc2	16	0.107613	F
RSC	Eccentricity_Ecc2	17	0.0582012	F
RSC	Eccentricity_Ecc2	18	0.0153971	M
RSC	Eccentricity_Ecc3	1	0.0590794	F
RSC	Eccentricity_Ecc3	2	-0.194792	M
RSC	Eccentricity_Ecc3	3	-0.0383463	M
RSC	Eccentricity_Ecc3	4	-0.12769	M
RSC	Eccentricity_Ecc3	5	0.129762	F
RSC	Eccentricity_Ecc3	6	-0.144763	F
RSC	Eccentricity_Ecc3	7	-0.188809	M
RSC	Eccentricity_Ecc3	8	0.345023	M
RSC	Eccentricity_Ecc3	9	-0.0688254	M
RSC	Eccentricity_Ecc3	10	-0.0554778	M
RSC	Eccentricity_Ecc3	11	-0.152511	F
RSC	Eccentricity_Ecc3	12	0.176797	M
RSC	Eccentricity_Ecc3	13	0.494394	F
RSC	Eccentricity_Ecc3	14	-0.135762	M
RSC	Eccentricity_Ecc3	15	-0.502995	F
RSC	Eccentricity_Ecc3	16	-0.359461	F
RSC	Eccentricity_Ecc3	17	-0.409161	F
RSC	Eccentricity_Ecc3	18	0.0366168	M
RSC	Eccentricity_Ecc4	1	0.450835	F
RSC	Eccentricity_Ecc4	2	0.362171	M
RSC	Eccentricity_Ecc4	3	0.340233	M
RSC	Eccentricity_Ecc4	4	1.46391	M
RSC	Eccentricity_Ecc4	5	0.42039	F
RSC	Eccentricity_Ecc4	6	0.627882	F
RSC	Eccentricity_Ecc4	7	0.500408	M
RSC	Eccentricity_Ecc4	8	0.163042	M
RSC	Eccentricity_Ecc4	9	0.442327	M
RSC	Eccentricity_Ecc4	10	0.349694	M
RSC	Eccentricity_Ecc4	11	0.704567	F
RSC	Eccentricity_Ecc4	12	0.401595	M
RSC	Eccentricity_Ecc4	13	1.26144	F
RSC	Eccentricity_Ecc4	14	0.700797	M
RSC	Eccentricity_Ecc4	15	0.430107	F
RSC	Eccentricity_Ecc4	16	0.365044	F
RSC	Eccentricity_Ecc4	17	0.752023	F
RSC	Eccentricity_Ecc4	18	0.297715	M
RSC	Eccentricity_Ecc5	1	0.597263	F
RSC	Eccentricity_Ecc5	2	0.820692	M
RSC	Eccentricity_Ecc5	3	0.383897	M
RSC	Eccentricity_Ecc5	4	0.252122	M
RSC	Eccentricity_Ecc5	5	0.539103	F
RSC	Eccentricity_Ecc5	6	0.730824	F
RSC	Eccentricity_Ecc5	7	0.715199	M
RSC	Eccentricity_Ecc5	8	0.0956675	M
RSC	Eccentricity_Ecc5	9	0.612826	M
RSC	Eccentricity_Ecc5	10	1.03019	M
RSC	Eccentricity_Ecc5	11	0.654945	F
RSC	Eccentricity_Ecc5	12	0.343335	M
RSC	Eccentricity_Ecc5	13	-0.135503	F
RSC	Eccentricity_Ecc5	14	0.52561	M
RSC	Eccentricity_Ecc5	15	1.41039	F
RSC	Eccentricity_Ecc5	16	0.644862	F
RSC	Eccentricity_Ecc5	17	0.396351	F
RSC	Eccentricity_Ecc5	18	0.809779	M
OPA	Eccentricity_Ecc1	1	0.699145	F
OPA	Eccentricity_Ecc1	2	0.59698	M
OPA	Eccentricity_Ecc1	3	0.371061	M
OPA	Eccentricity_Ecc1	4	0.383028	M
OPA	Eccentricity_Ecc1	5	0.512846	F
OPA	Eccentricity_Ecc1	6	0.449056	F
OPA	Eccentricity_Ecc1	7	0.449293	M
OPA	Eccentricity_Ecc1	8	0.798495	M
OPA	Eccentricity_Ecc1	9	0.872231	M
OPA	Eccentricity_Ecc1	10	0.517471	M
OPA	Eccentricity_Ecc1	11	0.712786	M
OPA	Eccentricity_Ecc1	12	0.276282	F
OPA	Eccentricity_Ecc1	13	0.525292	M
OPA	Eccentricity_Ecc1	14	0.541283	F
OPA	Eccentricity_Ecc1	15	0.653183	M
OPA	Eccentricity_Ecc1	16	0.55493	F
OPA	Eccentricity_Ecc1	17	0.376182	F
OPA	Eccentricity_Ecc1	18	0.88768	F
OPA	Eccentricity_Ecc1	19	0.388195	M
OPA	Eccentricity_Ecc1	20	0.201583	F
OPA	Eccentricity_Ecc2	1	0.488262	F
OPA	Eccentricity_Ecc2	2	0.602643	M
OPA	Eccentricity_Ecc2	3	0.167143	M
OPA	Eccentricity_Ecc2	4	0.713007	M
OPA	Eccentricity_Ecc2	5	0.627927	F
OPA	Eccentricity_Ecc2	6	0.618289	F
OPA	Eccentricity_Ecc2	7	0.35226	M
OPA	Eccentricity_Ecc2	8	0.637657	M
OPA	Eccentricity_Ecc2	9	0.654673	M
OPA	Eccentricity_Ecc2	10	0.501296	M
OPA	Eccentricity_Ecc2	11	1.12953	M
OPA	Eccentricity_Ecc2	12	0.389006	F
OPA	Eccentricity_Ecc2	13	0.691479	M
OPA	Eccentricity_Ecc2	14	0.64664	F
OPA	Eccentricity_Ecc2	15	0.640479	M
OPA	Eccentricity_Ecc2	16	0.919657	F
OPA	Eccentricity_Ecc2	17	0.636569	F
OPA	Eccentricity_Ecc2	18	0.841638	F
OPA	Eccentricity_Ecc2	19	0.554872	M
OPA	Eccentricity_Ecc2	20	1.21576	F
OPA	Eccentricity_Ecc3	1	0.808021	F
OPA	Eccentricity_Ecc3	2	0.832343	M
OPA	Eccentricity_Ecc3	3	0.62818	M
OPA	Eccentricity_Ecc3	4	0.975554	M
OPA	Eccentricity_Ecc3	5	0.865173	F
OPA	Eccentricity_Ecc3	6	0.947789	F
OPA	Eccentricity_Ecc3	7	0.71438	M
OPA	Eccentricity_Ecc3	8	0.661539	M
OPA	Eccentricity_Ecc3	9	0.842081	M
OPA	Eccentricity_Ecc3	10	0.388245	M
OPA	Eccentricity_Ecc3	11	0.67777	M
OPA	Eccentricity_Ecc3	12	1.0852	F
OPA	Eccentricity_Ecc3	13	0.948318	M
OPA	Eccentricity_Ecc3	14	0.8898	F
OPA	Eccentricity_Ecc3	15	0.575386	M
OPA	Eccentricity_Ecc3	16	0.926542	F
OPA	Eccentricity_Ecc3	17	0.804547	F
OPA	Eccentricity_Ecc3	18	0.529258	F
OPA	Eccentricity_Ecc3	19	0.902565	M
OPA	Eccentricity_Ecc3	20	1.41998	F
OPA	Eccentricity_Ecc4	1	0.503326	F
OPA	Eccentricity_Ecc4	2	0.466115	M
OPA	Eccentricity_Ecc4	3	1.03752	M
OPA	Eccentricity_Ecc4	4	0.851682	M
OPA	Eccentricity_Ecc4	5	0.856432	F
OPA	Eccentricity_Ecc4	6	0.299694	F
OPA	Eccentricity_Ecc4	7	0.859798	M
OPA	Eccentricity_Ecc4	8	0.33142	M
OPA	Eccentricity_Ecc4	9	0.436715	M
OPA	Eccentricity_Ecc4	10	0.81985	M
OPA	Eccentricity_Ecc4	11	0.744835	M
OPA	Eccentricity_Ecc4	12	0.976568	F
OPA	Eccentricity_Ecc4	13	0.946785	M
OPA	Eccentricity_Ecc4	14	0.713689	F
OPA	Eccentricity_Ecc4	15	1.03946	M
OPA	Eccentricity_Ecc4	16	0.698235	F
OPA	Eccentricity_Ecc4	17	0.970184	F
OPA	Eccentricity_Ecc4	18	0.482814	F
OPA	Eccentricity_Ecc4	19	1.36376	M
OPA	Eccentricity_Ecc4	20	0.669756	F
OPA	Eccentricity_Ecc5	1	0.171764	F
OPA	Eccentricity_Ecc5	2	0.267919	M
OPA	Eccentricity_Ecc5	3	0.67143	M
OPA	Eccentricity_Ecc5	4	-0.176355	M
OPA	Eccentricity_Ecc5	5	-0.15513	F
OPA	Eccentricity_Ecc5	6	-0.0987762	F
OPA	Eccentricity_Ecc5	7	0.233016	M
OPA	Eccentricity_Ecc5	8	0.39461	M
OPA	Eccentricity_Ecc5	9	0.456327	M
OPA	Eccentricity_Ecc5	10	0.900403	M
OPA	Eccentricity_Ecc5	11	0.301279	M
OPA	Eccentricity_Ecc5	12	0.638723	F
OPA	Eccentricity_Ecc5	13	0.146471	M
OPA	Eccentricity_Ecc5	14	0.57713	F
OPA	Eccentricity_Ecc5	15	0.3419	M
OPA	Eccentricity_Ecc5	16	0.262798	F
OPA	Eccentricity_Ecc5	17	0.658178	F
OPA	Eccentricity_Ecc5	18	0.566206	F
OPA	Eccentricity_Ecc5	19	0.268811	M
OPA	Eccentricity_Ecc5	20	-0.046325	F
FFA	Eccentricity_Ecc1	1	0.367357	F
FFA	Eccentricity_Ecc1	2	0.450328	M
FFA	Eccentricity_Ecc1	3	0.0985622	M
FFA	Eccentricity_Ecc1	4	0.375166	M
FFA	Eccentricity_Ecc1	5	0.272956	F
FFA	Eccentricity_Ecc1	6	0.0701641	F
FFA	Eccentricity_Ecc1	7	0.0939685	M
FFA	Eccentricity_Ecc1	8	0.126697	M
FFA	Eccentricity_Ecc1	9	0.35119	M
FFA	Eccentricity_Ecc1	10	0.26646	M
FFA	Eccentricity_Ecc1	11	0.365875	M
FFA	Eccentricity_Ecc1	12	0.328847	F
FFA	Eccentricity_Ecc1	13	0.507526	M
FFA	Eccentricity_Ecc1	14	0.494013	F
FFA	Eccentricity_Ecc1	15	0.385375	M
FFA	Eccentricity_Ecc1	16	0.489571	F
FFA	Eccentricity_Ecc1	17	0.387958	F
FFA	Eccentricity_Ecc1	18	0.567348	F
FFA	Eccentricity_Ecc1	19	0.70811	M
FFA	Eccentricity_Ecc1	20	0.289197	F
FFA	Eccentricity_Ecc2	1	0.062648	F
FFA	Eccentricity_Ecc2	2	0.184992	M
FFA	Eccentricity_Ecc2	3	0.16147	M
FFA	Eccentricity_Ecc2	4	0.188781	M
FFA	Eccentricity_Ecc2	5	0.226127	F
FFA	Eccentricity_Ecc2	6	0.0621847	F
FFA	Eccentricity_Ecc2	7	0.187773	M
FFA	Eccentricity_Ecc2	8	-0.0824847	M
FFA	Eccentricity_Ecc2	9	0.159872	M
FFA	Eccentricity_Ecc2	10	0.0499095	M
FFA	Eccentricity_Ecc2	11	0.632405	M
FFA	Eccentricity_Ecc2	12	0.413793	F
FFA	Eccentricity_Ecc2	13	0.385451	M
FFA	Eccentricity_Ecc2	14	0.395076	F
FFA	Eccentricity_Ecc2	15	0.450028	M
FFA	Eccentricity_Ecc2	16	0.351768	F
FFA	Eccentricity_Ecc2	17	0.399357	F
FFA	Eccentricity_Ecc2	18	0.374292	F
FFA	Eccentricity_Ecc2	19	0.269298	M
FFA	Eccentricity_Ecc2	20	0.572596	F
FFA	Eccentricity_Ecc3	1	0.161076	F
FFA	Eccentricity_Ecc3	2	0.0814789	M
FFA	Eccentricity_Ecc3	3	0.0437912	M
FFA	Eccentricity_Ecc3	4	0.0944747	M
FFA	Eccentricity_Ecc3	5	0.0209104	F
FFA	Eccentricity_Ecc3	6	0.239235	F
FFA	Eccentricity_Ecc3	7	0.0813066	M
FFA	Eccentricity_Ecc3	8	0.320726	M
FFA	Eccentricity_Ecc3	9	0.181765	M
FFA	Eccentricity_Ecc3	10	0.0433888	M
FFA	Eccentricity_Ecc3	11	0.229039	M
FFA	Eccentricity_Ecc3	12	0.388264	F
FFA	Eccentricity_Ecc3	13	0.166465	M
FFA	Eccentricity_Ecc3	14	0.290737	F
FFA	Eccentricity_Ecc3	15	0.138239	M
FFA	Eccentricity_Ecc3	16	0.331841	F
FFA	Eccentricity_Ecc3	17	0.337245	F
FFA	Eccentricity_Ecc3	18	-0.0826261	F
FFA	Eccentricity_Ecc3	19	0.16835	M
FFA	Eccentricity_Ecc3	20	0.402605	F
FFA	Eccentricity_Ecc4	1	-0.103086	F
FFA	Eccentricity_Ecc4	2	-0.117039	M
FFA	Eccentricity_Ecc4	3	0.284557	M
FFA	Eccentricity_Ecc4	4	0.150691	M
FFA	Eccentricity_Ecc4	5	0.178698	F
FFA	Eccentricity_Ecc4	6	0.143159	F
FFA	Eccentricity_Ecc4	7	0.251716	M
FFA	Eccentricity_Ecc4	8	0.0132296	M
FFA	Eccentricity_Ecc4	9	-0.0456788	M
FFA	Eccentricity_Ecc4	10	0.227566	M
FFA	Eccentricity_Ecc4	11	0.31991	M
FFA	Eccentricity_Ecc4	12	0.0667273	F
FFA	Eccentricity_Ecc4	13	0.343954	M
FFA	Eccentricity_Ecc4	14	0.197479	F
FFA	Eccentricity_Ecc4	15	0.259739	M
FFA	Eccentricity_Ecc4	16	0.153396	F
FFA	Eccentricity_Ecc4	17	0.155115	F
FFA	Eccentricity_Ecc4	18	0.0777691	F
FFA	Eccentricity_Ecc4	19	0.47204	M
FFA	Eccentricity_Ecc4	20	0.34142	F
FFA	Eccentricity_Ecc5	1	0.0389605	F
FFA	Eccentricity_Ecc5	2	0.0926617	M
FFA	Eccentricity_Ecc5	3	0.290189	M
FFA	Eccentricity_Ecc5	4	-0.103661	M
FFA	Eccentricity_Ecc5	5	0.074126	F
FFA	Eccentricity_Ecc5	6	0.0891196	F
FFA	Eccentricity_Ecc5	7	0.192509	M
FFA	Eccentricity_Ecc5	8	0.354435	M
FFA	Eccentricity_Ecc5	9	0.0870141	M
FFA	Eccentricity_Ecc5	10	0.146349	M
FFA	Eccentricity_Ecc5	11	0.20402	M
FFA	Eccentricity_Ecc5	12	-0.000891018	F
FFA	Eccentricity_Ecc5	13	0.193679	M
FFA	Eccentricity_Ecc5	14	0.282875	F
FFA	Eccentricity_Ecc5	15	0.204936	M
FFA	Eccentricity_Ecc5	16	0.181085	F
FFA	Eccentricity_Ecc5	17	0.312734	F
FFA	Eccentricity_Ecc5	18	0.274031	F
FFA	Eccentricity_Ecc5	19	0.0742007	M
FFA	Eccentricity_Ecc5	20	0.177201	F

## Sheet: Supp-Figure2
Supplement Figure 2. voxelwise tSNR
ROI	Condition	tSNR
PPA	topAndBottom	177.396
PPA	topAndBottom	164.569
PPA	topAndBottom	186.994
PPA	topAndBottom	190.609
PPA	topAndBottom	187.328
PPA	topAndBottom	171.485
PPA	topAndBottom	170.297
PPA	topAndBottom	170.89
PPA	topAndBottom	178.35
PPA	topAndBottom	178.543
PPA	topAndBottom	178.515
PPA	topAndBottom	174.085
PPA	topAndBottom	176.714
PPA	topAndBottom	177.095
PPA	topAndBottom	180.961
PPA	topAndBottom	157.438
PPA	topAndBottom	169.111
PPA	topAndBottom	174.539
PPA	topAndBottom	169.438
PPA	topAndBottom	170.509
PPA	topAndBottom	183.506
PPA	topAndBottom	192.561
PPA	topAndBottom	141.358
PPA	topAndBottom	145.72
PPA	topAndBottom	165.641
PPA	topAndBottom	176.1
PPA	topAndBottom	186.97
PPA	topAndBottom	185.081
PPA	topAndBottom	179.837
PPA	topAndBottom	195.182
PPA	topAndBottom	157.69
PPA	topAndBottom	181.379
PPA	topAndBottom	167.025
PPA	topAndBottom	204.929
PPA	topAndBottom	210.09
PPA	topAndBottom	203.629
PPA	topAndBottom	185.496
PPA	topAndBottom	174.834
PPA	topAndBottom	182.527
PPA	topAndBottom	180.826
PPA	topAndBottom	188.76
PPA	topAndBottom	194.845
PPA	topAndBottom	176.187
PPA	topAndBottom	158.23
PPA	topAndBottom	180.697
PPA	topAndBottom	166.976
PPA	topAndBottom	165.559
PPA	topAndBottom	164.278
PPA	topAndBottom	169.213
PPA	topAndBottom	187.742
PPA	topAndBottom	188.483
PPA	topAndBottom	172.479
PPA	topAndBottom	193.911
PPA	topAndBottom	197.244
PPA	topAndBottom	150.86
PPA	topAndBottom	169.836
PPA	topAndBottom	155.628
PPA	topAndBottom	156.279
PPA	topAndBottom	168.265
PPA	topAndBottom	178.813
PPA	topAndBottom	195.917
PPA	topAndBottom	190.988
PPA	topAndBottom	193.512
PPA	topAndBottom	196.477
PPA	topAndBottom	103.797
PPA	topAndBottom	145.34
PPA	topAndBottom	164.73
PPA	topAndBottom	168.977
PPA	topAndBottom	178.927
PPA	topAndBottom	182.955
PPA	topAndBottom	178.834
PPA	topAndBottom	208.826
PPA	topAndBottom	200.611
PPA	topAndBottom	102.875
PPA	topAndBottom	105.758
PPA	topAndBottom	143.177
PPA	topAndBottom	153.699
PPA	topAndBottom	168.635
PPA	topAndBottom	165.792
PPA	topAndBottom	151.341
PPA	topAndBottom	147.964
PPA	topAndBottom	192.698
PPA	topAndBottom	187.992
PPA	topAndBottom	170.116
PPA	topAndBottom	144.47
PPA	topAndBottom	137.317
PPA	topAndBottom	169.234
PPA	topAndBottom	168.428
PPA	topAndBottom	173.128
PPA	topAndBottom	180.373
PPA	topAndBottom	142.482
PPA	topAndBottom	135.697
PPA	topAndBottom	150.801
PPA	topAndBottom	160.469
PPA	topAndBottom	159.988
PPA	topAndBottom	149.404
PPA	topAndBottom	154.908
PPA	topAndBottom	167.851
PPA	topAndBottom	161.126
PPA	topAndBottom	143.608
PPA	topAndBottom	142.565
PPA	topAndBottom	164.794
PPA	topAndBottom	183.172
PPA	topAndBottom	173.887
PPA	topAndBottom	152.013
PPA	topAndBottom	157.511
PPA	topAndBottom	143.448
PPA	topAndBottom	156.966
PPA	topAndBottom	166.513
PPA	topAndBottom	161.771
PPA	topAndBottom	164.705
PPA	topAndBottom	166.586
PPA	topAndBottom	159.252
PPA	topAndBottom	179.035
PPA	topAndBottom	108.801
PPA	topAndBottom	136.905
PPA	topAndBottom	137.639
PPA	topAndBottom	132.835
PPA	topAndBottom	157.839
PPA	topAndBottom	185.486
PPA	topAndBottom	190.055
PPA	topAndBottom	204.921
PPA	topAndBottom	196.098
PPA	topAndBottom	175.919
PPA	topAndBottom	178.171
PPA	topAndBottom	103.468
PPA	topAndBottom	130.049
PPA	topAndBottom	130.973
PPA	topAndBottom	140.472
PPA	topAndBottom	158.072
PPA	topAndBottom	171.126
PPA	topAndBottom	178.009
PPA	topAndBottom	193.556
PPA	topAndBottom	190.777
PPA	topAndBottom	154.651
PPA	topAndBottom	160.674
PPA	topAndBottom	155.165
PPA	topAndBottom	153.038
PPA	topAndBottom	174.851
PPA	topAndBottom	177.555
PPA	topAndBottom	160.95
PPA	topAndBottom	143.863
PPA	topAndBottom	130.57
PPA	topAndBottom	141.231
PPA	topAndBottom	158.195
PPA	topAndBottom	152.245
PPA	topAndBottom	157.07
PPA	topAndBottom	151.653
PPA	topAndBottom	146.475
PPA	topAndBottom	150.366
PPA	topAndBottom	140.776
PPA	topAndBottom	149.077
PPA	topAndBottom	169.27
PPA	topAndBottom	195.916
PPA	topAndBottom	145.555
PPA	topAndBottom	150.389
PPA	topAndBottom	147.473
PPA	topAndBottom	162.005
PPA	topAndBottom	162.728
PPA	topAndBottom	163.903
PPA	topAndBottom	156.881
PPA	topAndBottom	160.767
PPA	topAndBottom	158.924
PPA	topAndBottom	173.91
PPA	topAndBottom	191.222
PPA	topAndBottom	139.719
PPA	topAndBottom	129.283
PPA	topAndBottom	140.682
PPA	topAndBottom	161.163
PPA	topAndBottom	172.728
PPA	topAndBottom	175.481
PPA	topAndBottom	177.069
PPA	topAndBottom	179.578
PPA	topAndBottom	175.336
PPA	topAndBottom	184.513
PPA	topAndBottom	203.83
PPA	topAndBottom	128.495
PPA	topAndBottom	133.702
PPA	topAndBottom	120.866
PPA	topAndBottom	134.36
PPA	topAndBottom	161.699
PPA	topAndBottom	168.655
PPA	topAndBottom	171.386
PPA	topAndBottom	189.071
PPA	topAndBottom	189.989
PPA	topAndBottom	190.556
PPA	topAndBottom	153.667
PPA	topAndBottom	158.789
PPA	topAndBottom	155.757
PPA	topAndBottom	156.588
PPA	topAndBottom	157.83
PPA	topAndBottom	146.922
PPA	topAndBottom	129.825
PPA	topAndBottom	129.66
PPA	topAndBottom	146.601
PPA	topAndBottom	163.415
PPA	topAndBottom	146.485
PPA	topAndBottom	130.996
PPA	topAndBottom	151.294
PPA	topAndBottom	156.839
PPA	topAndBottom	151.43
PPA	topAndBottom	158.849
PPA	topAndBottom	135.236
PPA	topAndBottom	145.09
PPA	topAndBottom	163.349
PPA	topAndBottom	161.257
PPA	topAndBottom	153.677
PPA	topAndBottom	169.298
PPA	topAndBottom	156.819
PPA	topAndBottom	161.913
PPA	topAndBottom	159.852
PPA	topAndBottom	169.564
PPA	topAndBottom	194.333
PPA	topAndBottom	139.944
PPA	topAndBottom	142.868
PPA	topAndBottom	139.589
PPA	topAndBottom	160.291
PPA	topAndBottom	159.484
PPA	topAndBottom	156.312
PPA	topAndBottom	160.264
PPA	topAndBottom	155.957
PPA	topAndBottom	165.014
PPA	topAndBottom	164.989
PPA	topAndBottom	175.048
PPA	topAndBottom	132.376
PPA	topAndBottom	128.356
PPA	topAndBottom	131.265
PPA	topAndBottom	139.115
PPA	topAndBottom	146.418
PPA	topAndBottom	148.38
PPA	topAndBottom	154.806
PPA	topAndBottom	158.022
PPA	topAndBottom	162.878
PPA	topAndBottom	175.222
PPA	topAndBottom	191.018
PPA	topAndBottom	156.582
PPA	topAndBottom	136.958
PPA	topAndBottom	132.287
PPA	topAndBottom	152.684
PPA	topAndBottom	158.296
PPA	topAndBottom	155.611
PPA	topAndBottom	147.509
PPA	topAndBottom	165.232
PPA	topAndBottom	151.463
PPA	topAndBottom	156.415
PPA	topAndBottom	140.981
PPA	topAndBottom	148.052
PPA	topAndBottom	143.325
PPA	topAndBottom	140.805
PPA	topAndBottom	135.053
PPA	topAndBottom	152.294
PPA	topAndBottom	145.486
PPA	topAndBottom	162.632
PPA	topAndBottom	150.537
PPA	topAndBottom	138.346
PPA	topAndBottom	148.294
PPA	topAndBottom	130.784
PPA	topAndBottom	141.494
PPA	topAndBottom	138.864
PPA	topAndBottom	150.207
PPA	topAndBottom	160.843
PPA	topAndBottom	160.826
PPA	topAndBottom	179.153
PPA	topAndBottom	136.207
PPA	topAndBottom	151.74
PPA	topAndBottom	173.16
PPA	topAndBottom	165.221
PPA	topAndBottom	176.746
PPA	topAndBottom	172.366
PPA	topAndBottom	133.385
PPA	topAndBottom	161.572
PPA	topAndBottom	168.398
PPA	topAndBottom	158.328
PPA	topAndBottom	164.257
PPA	topAndBottom	167.031
PPA	topAndBottom	158.582
PPA	topAndBottom	153.708
PPA	topAndBottom	166.26
PPA	topAndBottom	157.426
PPA	topAndBottom	153.063
PPA	topAndBottom	176.447
PPA	topAndBottom	142.185
PPA	topAndBottom	149.677
PPA	topAndBottom	154.366
PPA	topAndBottom	166.625
PPA	topAndBottom	186.087
PPA	topAndBottom	176.052
PPA	topAndBottom	140.725
PPA	topAndBottom	154.216
PPA	topAndBottom	179.248
PPA	topAndBottom	174.354
PPA	topAndBottom	171.747
PPA	topAndBottom	162.506
PPA	topAndBottom	170.38
PPA	topAndBottom	191.627
PPA	topAndBottom	129.81
PPA	topAndBottom	140.752
PPA	topAndBottom	154.054
PPA	topAndBottom	170.816
PPA	topAndBottom	167.768
PPA	topAndBottom	165.929
PPA	topAndBottom	166.904
PPA	topAndBottom	172.892
PPA	topAndBottom	182.193
PPA	topAndBottom	120.565
PPA	topAndBottom	137.398
PPA	topAndBottom	149.468
PPA	topAndBottom	149.963
PPA	topAndBottom	149.663
PPA	topAndBottom	165.245
PPA	topAndBottom	163.325
PPA	topAndBottom	154.146
PPA	topAndBottom	170.336
PPA	topAndBottom	155.355
PPA	topAndBottom	162.046
PPA	topAndBottom	167.631
PPA	topAndBottom	185.414
PPA	topAndBottom	171.933
PPA	topAndBottom	138.876
PPA	topAndBottom	143.024
PPA	topAndBottom	155.358
PPA	topAndBottom	162.12
PPA	topAndBottom	173.908
PPA	topAndBottom	168.822
PPA	topAndBottom	168.65
PPA	topAndBottom	181.195
PPA	topAndBottom	149.208
PPA	topAndBottom	143.266
PPA	topAndBottom	157.69
PPA	topAndBottom	167.705
PPA	topAndBottom	168.171
PPA	topAndBottom	174.85
PPA	topAndBottom	178.4
PPA	topAndBottom	183.988
PPA	topAndBottom	193.342
PPA	topAndBottom	149.673
PPA	topAndBottom	156.454
PPA	topAndBottom	157.837
PPA	topAndBottom	169.777
PPA	topAndBottom	182.189
PPA	topAndBottom	179.2
PPA	topAndBottom	183.372
PPA	topAndBottom	194.192
PPA	topAndBottom	196.28
PPA	topAndBottom	191.908
PPA	topAndBottom	150.502
PPA	topAndBottom	156.934
PPA	topAndBottom	170.019
PPA	topAndBottom	167.179
PPA	topAndBottom	165.892
PPA	topAndBottom	167.034
PPA	topAndBottom	181.859
PPA	topAndBottom	184.845
PPA	topAndBottom	158.664
PPA	topAndBottom	153.201
PPA	topAndBottom	177.264
PPA	topAndBottom	182.382
PPA	topAndBottom	192.435
PPA	topAndBottom	156.113
PPA	topAndBottom	171.783
PPA	topAndBottom	203.327
PPA	topAndBottom	188.758
PPA	topAndBottom	174.369
PPA	topAndBottom	149.495
PPA	topAndBottom	141.186
PPA	topAndBottom	153.777
PPA	topAndBottom	172.436
PPA	topAndBottom	171.61
PPA	topAndBottom	171.335
PPA	topAndBottom	182.072
PPA	topAndBottom	207.204
PPA	topAndBottom	157.297
PPA	topAndBottom	166.416
PPA	topAndBottom	173.305
PPA	topAndBottom	163.483
PPA	topAndBottom	166.776
PPA	topAndBottom	166.98
PPA	topAndBottom	177.022
PPA	topAndBottom	189.992
PPA	topAndBottom	211.183
PPA	topAndBottom	213.431
PPA	topAndBottom	143.017
PPA	topAndBottom	178.074
PPA	topAndBottom	182.919
PPA	topAndBottom	177.741
PPA	topAndBottom	185.622
PPA	topAndBottom	178.863
PPA	topAndBottom	186.523
PPA	topAndBottom	194.186
PPA	topAndBottom	210.371
PPA	topAndBottom	207.703
PPA	topAndBottom	161.905
PPA	topAndBottom	173.755
PPA	topAndBottom	170.169
PPA	topAndBottom	180.436
PPA	topAndBottom	190.71
PPA	topAndBottom	179.602
PPA	topAndBottom	193.655
PPA	topAndBottom	206.959
PPA	topAndBottom	130.338
PPA	topAndBottom	158.435
PPA	topAndBottom	201.607
PPA	topAndBottom	165.382
PPA	topAndBottom	178.724
PPA	topAndBottom	186.102
PPA	topAndBottom	183.148
PPA	topAndBottom	174.524
PPA	topAndBottom	178.963
PPA	topAndBottom	149.429
PPA	topAndBottom	147.747
PPA	topAndBottom	159.346
PPA	topAndBottom	173.475
PPA	topAndBottom	174.621
PPA	topAndBottom	173.817
PPA	topAndBottom	186.408
PPA	topAndBottom	200.974
PPA	topAndBottom	202.008
PPA	topAndBottom	165.583
PPA	topAndBottom	166.848
PPA	topAndBottom	169.012
PPA	topAndBottom	168.523
PPA	topAndBottom	180.998
PPA	topAndBottom	171.061
PPA	topAndBottom	175.033
PPA	topAndBottom	196.166
PPA	topAndBottom	195.702
PPA	topAndBottom	150.477
PPA	topAndBottom	179.01
PPA	topAndBottom	165.61
PPA	topAndBottom	177.11
PPA	topAndBottom	191.955
PPA	topAndBottom	180.923
PPA	topAndBottom	191.614
PPA	topAndBottom	185.473
PPA	topAndBottom	188.154
PPA	topAndBottom	170.858
PPA	topAndBottom	163.104
PPA	topAndBottom	181.984
PPA	topAndBottom	186.839
PPA	topAndBottom	182.039
PPA	topAndBottom	180.491
PPA	topAndBottom	199.491
PPA	topAndBottom	137.338
PPA	topAndBottom	178.626
PPA	topAndBottom	204.099
PPA	topAndBottom	170.797
PPA	topAndBottom	178.327
PPA	topAndBottom	143.918
PPA	topAndBottom	154.118
PPA	topAndBottom	158.678
PPA	topAndBottom	181.353
PPA	topAndBottom	190.001
PPA	topAndBottom	182.613
PPA	topAndBottom	152.212
PPA	topAndBottom	174.098
PPA	topAndBottom	175.265
PPA	topAndBottom	173.146
PPA	topAndBottom	178.54
PPA	topAndBottom	189.033
PPA	topAndBottom	185.343
PPA	topAndBottom	201.531
PPA	topAndBottom	158.135
PPA	topAndBottom	170.468
PPA	topAndBottom	169.296
PPA	topAndBottom	181.52
PPA	topAndBottom	187.66
PPA	topAndBottom	197.758
PPA	topAndBottom	209.159
PPA	topAndBottom	212.574
PPA	topAndBottom	199.384
PPA	topAndBottom	199.489
PPA	topAndBottom	217.082
PPA	topAndBottom	178.396
PPA	topAndBottom	186.371
PPA	topAndBottom	190.412
PPA	topAndBottom	199.818
PPA	topAndBottom	195.257
PPA	topAndBottom	191.94
PPA	topAndBottom	189.311
PPA	bottomOnly	134.6
PPA	bottomOnly	129.768
PPA	bottomOnly	151.621
PPA	bottomOnly	126.17
PPA	bottomOnly	140.438
PPA	bottomOnly	139.889
PPA	bottomOnly	136.96
PPA	bottomOnly	155.101
PPA	bottomOnly	144.559
PPA	bottomOnly	129.967
PPA	bottomOnly	142.253
PPA	bottomOnly	162.184
PPA	bottomOnly	165.298
PPA	bottomOnly	153.565
PPA	bottomOnly	167.73
PPA	bottomOnly	123.213
PPA	bottomOnly	123.89
PPA	bottomOnly	131.111
PPA	bottomOnly	133.365
PPA	bottomOnly	144.654
PPA	bottomOnly	162.938
PPA	bottomOnly	173.475
PPA	bottomOnly	123.886
PPA	bottomOnly	123.414
PPA	bottomOnly	134.943
PPA	bottomOnly	135.984
PPA	bottomOnly	129.898
PPA	bottomOnly	148.567
PPA	bottomOnly	154.5
PPA	bottomOnly	166.619
PPA	bottomOnly	132.831
PPA	bottomOnly	146.995
PPA	bottomOnly	145.244
PPA	bottomOnly	154.028
PPA	bottomOnly	126.399
PPA	bottomOnly	123.596
PPA	bottomOnly	137.257
PPA	bottomOnly	114.044
PPA	bottomOnly	152.45
PPA	bottomOnly	147.938
PPA	bottomOnly	151.654
PPA	bottomOnly	132.908
PPA	bottomOnly	143.547
PPA	bottomOnly	156.494
PPA	bottomOnly	152.688
PPA	bottomOnly	122.846
PPA	bottomOnly	108.785
PPA	bottomOnly	112.463
PPA	bottomOnly	135.414
PPA	bottomOnly	141.663
PPA	bottomOnly	151.441
PPA	bottomOnly	168.567
PPA	bottomOnly	171.364
PPA	bottomOnly	167.679
PPA	bottomOnly	106.193
PPA	bottomOnly	114.88
PPA	bottomOnly	104.88
PPA	bottomOnly	111.882
PPA	bottomOnly	135.189
PPA	bottomOnly	146.295
PPA	bottomOnly	166.706
PPA	bottomOnly	165.446
PPA	bottomOnly	150.996
PPA	bottomOnly	116.451
PPA	bottomOnly	97.1096
PPA	bottomOnly	104.001
PPA	bottomOnly	130.142
PPA	bottomOnly	130.712
PPA	bottomOnly	130.77
PPA	bottomOnly	144.421
PPA	bottomOnly	154.526
PPA	bottomOnly	159.56
PPA	bottomOnly	162.786
PPA	bottomOnly	103.02
PPA	bottomOnly	100.881
PPA	bottomOnly	123.35
PPA	bottomOnly	144.412
PPA	bottomOnly	133.173
PPA	bottomOnly	130.774
PPA	bottomOnly	129.797
PPA	bottomOnly	133.498
PPA	bottomOnly	172.226
PPA	bottomOnly	136.102
PPA	bottomOnly	77.3393
PPA	bottomOnly	54.7873
PPA	bottomOnly	49.1934
PPA	bottomOnly	151.16
PPA	bottomOnly	164.484
PPA	bottomOnly	149.446
PPA	bottomOnly	112.753
PPA	bottomOnly	104.073
PPA	bottomOnly	98.6134
PPA	bottomOnly	101.915
PPA	bottomOnly	112.689
PPA	bottomOnly	124.665
PPA	bottomOnly	116.405
PPA	bottomOnly	123.596
PPA	bottomOnly	132.14
PPA	bottomOnly	125.567
PPA	bottomOnly	138.422
PPA	bottomOnly	141.784
PPA	bottomOnly	137.893
PPA	bottomOnly	138.938
PPA	bottomOnly	84.8022
PPA	bottomOnly	127.127
PPA	bottomOnly	108.843
PPA	bottomOnly	82.7302
PPA	bottomOnly	102.629
PPA	bottomOnly	127.499
PPA	bottomOnly	134.856
PPA	bottomOnly	158.846
PPA	bottomOnly	148.05
PPA	bottomOnly	123.501
PPA	bottomOnly	114.934
PPA	bottomOnly	117.401
PPA	bottomOnly	117.495
PPA	bottomOnly	107.815
PPA	bottomOnly	101.728
PPA	bottomOnly	122.88
PPA	bottomOnly	134.368
PPA	bottomOnly	133.413
PPA	bottomOnly	143.887
PPA	bottomOnly	159.984
PPA	bottomOnly	136.752
PPA	bottomOnly	111.126
PPA	bottomOnly	116.293
PPA	bottomOnly	118.877
PPA	bottomOnly	116.615
PPA	bottomOnly	126.248
PPA	bottomOnly	136.327
PPA	bottomOnly	125.142
PPA	bottomOnly	122.55
PPA	bottomOnly	117.515
PPA	bottomOnly	119.629
PPA	bottomOnly	121.44
PPA	bottomOnly	111.296
PPA	bottomOnly	108.466
PPA	bottomOnly	102.91
PPA	bottomOnly	131.219
PPA	bottomOnly	130.843
PPA	bottomOnly	95.9611
PPA	bottomOnly	69.0953
PPA	bottomOnly	80.2844
PPA	bottomOnly	94.5863
PPA	bottomOnly	113.794
PPA	bottomOnly	127.251
PPA	bottomOnly	127.687
PPA	bottomOnly	129.645
PPA	bottomOnly	116.619
PPA	bottomOnly	119.221
PPA	bottomOnly	131.932
PPA	bottomOnly	138.692
PPA	bottomOnly	157.513
PPA	bottomOnly	140.941
PPA	bottomOnly	124.34
PPA	bottomOnly	104.109
PPA	bottomOnly	91.8197
PPA	bottomOnly	109.023
PPA	bottomOnly	119.12
PPA	bottomOnly	131.183
PPA	bottomOnly	134.01
PPA	bottomOnly	140.834
PPA	bottomOnly	141.159
PPA	bottomOnly	138.709
PPA	bottomOnly	95.1613
PPA	bottomOnly	104.953
PPA	bottomOnly	83.6084
PPA	bottomOnly	84.1777
PPA	bottomOnly	103.059
PPA	bottomOnly	113.749
PPA	bottomOnly	119.469
PPA	bottomOnly	127.21
PPA	bottomOnly	138.432
PPA	bottomOnly	133.827
PPA	bottomOnly	131.148
PPA	bottomOnly	118.719
PPA	bottomOnly	106.75
PPA	bottomOnly	97.9268
PPA	bottomOnly	97.037
PPA	bottomOnly	110.081
PPA	bottomOnly	117.142
PPA	bottomOnly	110.96
PPA	bottomOnly	113.833
PPA	bottomOnly	116.673
PPA	bottomOnly	119.989
PPA	bottomOnly	121.984
PPA	bottomOnly	122.714
PPA	bottomOnly	119.198
PPA	bottomOnly	110.033
PPA	bottomOnly	110.992
PPA	bottomOnly	121.35
PPA	bottomOnly	92.289
PPA	bottomOnly	51.2771
PPA	bottomOnly	51.9503
PPA	bottomOnly	120.621
PPA	bottomOnly	125.443
PPA	bottomOnly	99.3516
PPA	bottomOnly	78.0771
PPA	bottomOnly	100.167
PPA	bottomOnly	127.817
PPA	bottomOnly	129.889
PPA	bottomOnly	150.046
PPA	bottomOnly	120.738
PPA	bottomOnly	118.544
PPA	bottomOnly	115.502
PPA	bottomOnly	102.604
PPA	bottomOnly	109.988
PPA	bottomOnly	128.494
PPA	bottomOnly	124.447
PPA	bottomOnly	120.521
PPA	bottomOnly	144.287
PPA	bottomOnly	149.526
PPA	bottomOnly	97.9563
PPA	bottomOnly	94.0507
PPA	bottomOnly	87.0732
PPA	bottomOnly	84.7355
PPA	bottomOnly	93.3938
PPA	bottomOnly	97.4276
PPA	bottomOnly	106.485
PPA	bottomOnly	116.731
PPA	bottomOnly	118.276
PPA	bottomOnly	119.756
PPA	bottomOnly	135.358
PPA	bottomOnly	139.299
PPA	bottomOnly	85.6854
PPA	bottomOnly	74.4084
PPA	bottomOnly	85.3262
PPA	bottomOnly	103.948
PPA	bottomOnly	112.227
PPA	bottomOnly	107.14
PPA	bottomOnly	105.761
PPA	bottomOnly	114.551
PPA	bottomOnly	117.784
PPA	bottomOnly	127.839
PPA	bottomOnly	136.42
PPA	bottomOnly	132.201
PPA	bottomOnly	73.9584
PPA	bottomOnly	60.1015
PPA	bottomOnly	102.609
PPA	bottomOnly	104.855
PPA	bottomOnly	95.067
PPA	bottomOnly	107.387
PPA	bottomOnly	115.541
PPA	bottomOnly	98.7597
PPA	bottomOnly	93.1325
PPA	bottomOnly	94.6766
PPA	bottomOnly	96.6465
PPA	bottomOnly	100.522
PPA	bottomOnly	100.935
PPA	bottomOnly	111.458
PPA	bottomOnly	110.648
PPA	bottomOnly	100.608
PPA	bottomOnly	103.624
PPA	bottomOnly	111.71
PPA	bottomOnly	112.127
PPA	bottomOnly	120.949
PPA	bottomOnly	83.1235
PPA	bottomOnly	98.7132
PPA	bottomOnly	103.167
PPA	bottomOnly	74.4223
PPA	bottomOnly	87.2739
PPA	bottomOnly	102.065
PPA	bottomOnly	95.782
PPA	bottomOnly	110.561
PPA	bottomOnly	109.825
PPA	bottomOnly	104.394
PPA	bottomOnly	98.8225
PPA	bottomOnly	109.258
PPA	bottomOnly	114.573
PPA	bottomOnly	115.501
PPA	bottomOnly	127.999
PPA	bottomOnly	103.671
PPA	bottomOnly	102.666
PPA	bottomOnly	125.269
PPA	bottomOnly	108.883
PPA	bottomOnly	83.8206
PPA	bottomOnly	118.562
PPA	bottomOnly	85.985
PPA	bottomOnly	78.6691
PPA	bottomOnly	91.3986
PPA	bottomOnly	96.6096
PPA	bottomOnly	115.533
PPA	bottomOnly	99.8277
PPA	bottomOnly	102.846
PPA	bottomOnly	105.206
PPA	bottomOnly	100.864
PPA	bottomOnly	107.859
PPA	bottomOnly	101.302
PPA	bottomOnly	112.905
PPA	bottomOnly	107.597
PPA	bottomOnly	103.872
PPA	bottomOnly	111.993
PPA	bottomOnly	120.096
PPA	bottomOnly	113.36
PPA	bottomOnly	113.209
PPA	bottomOnly	85.5788
PPA	bottomOnly	99.879
PPA	bottomOnly	121.933
PPA	bottomOnly	105.721
PPA	bottomOnly	97.2021
PPA	bottomOnly	105.25
PPA	bottomOnly	102
PPA	bottomOnly	92.7565
PPA	bottomOnly	93.4942
PPA	bottomOnly	93.4501
PPA	bottomOnly	106.787
PPA	bottomOnly	125.01
PPA	bottomOnly	112.816
PPA	bottomOnly	94.5463
PPA	bottomOnly	82.1305
PPA	bottomOnly	98.2426
PPA	bottomOnly	74.6132
PPA	bottomOnly	75.1625
PPA	bottomOnly	97.6747
PPA	bottomOnly	96.1843
PPA	bottomOnly	93.7206
PPA	bottomOnly	109.002
PPA	bottomOnly	115.11
PPA	bottomOnly	113.486
PPA	bottomOnly	100.859
PPA	bottomOnly	110.938
PPA	bottomOnly	114.845
PPA	bottomOnly	130.741
PPA	bottomOnly	143.896
PPA	bottomOnly	118.759
PPA	bottomOnly	120.362
PPA	bottomOnly	112.658
PPA	bottomOnly	109.364
PPA	bottomOnly	113.621
PPA	bottomOnly	112.415
PPA	bottomOnly	118.797
PPA	bottomOnly	131.828
PPA	bottomOnly	132.998
PPA	bottomOnly	117.981
PPA	bottomOnly	125.302
PPA	bottomOnly	106.595
PPA	bottomOnly	114.031
PPA	bottomOnly	121.688
PPA	bottomOnly	111.776
PPA	bottomOnly	110.239
PPA	bottomOnly	107.321
PPA	bottomOnly	107.039
PPA	bottomOnly	115.273
PPA	bottomOnly	119.946
PPA	bottomOnly	107.698
PPA	bottomOnly	123.507
PPA	bottomOnly	130.136
PPA	bottomOnly	122.627
PPA	bottomOnly	108.156
PPA	bottomOnly	76.289
PPA	bottomOnly	55.1056
PPA	bottomOnly	69.3685
PPA	bottomOnly	95.9371
PPA	bottomOnly	131.933
PPA	bottomOnly	127.828
PPA	bottomOnly	157.105
PPA	bottomOnly	130.313
PPA	bottomOnly	104.492
PPA	bottomOnly	97.8991
PPA	bottomOnly	127.846
PPA	bottomOnly	135.737
PPA	bottomOnly	141.735
PPA	bottomOnly	134.549
PPA	bottomOnly	117.371
PPA	bottomOnly	93.4741
PPA	bottomOnly	115.472
PPA	bottomOnly	133.383
PPA	bottomOnly	142.714
PPA	bottomOnly	137.198
PPA	bottomOnly	117.23
PPA	bottomOnly	131.024
PPA	bottomOnly	124.422
PPA	bottomOnly	124.688
PPA	bottomOnly	118.77
PPA	bottomOnly	122.861
PPA	bottomOnly	122.785
PPA	bottomOnly	124.636
PPA	bottomOnly	121.47
PPA	bottomOnly	118.021
PPA	bottomOnly	145.173
PPA	bottomOnly	137.512
PPA	bottomOnly	116.056
PPA	bottomOnly	125.106
PPA	bottomOnly	119.16
PPA	bottomOnly	122.909
PPA	bottomOnly	121.888
PPA	bottomOnly	126.452
PPA	bottomOnly	129.553
PPA	bottomOnly	131.065
PPA	bottomOnly	143.614
PPA	bottomOnly	122.234
PPA	bottomOnly	130.028
PPA	bottomOnly	124.44
PPA	bottomOnly	130.125
PPA	bottomOnly	125.692
PPA	bottomOnly	98.5427
PPA	bottomOnly	79.7931
PPA	bottomOnly	101.805
PPA	bottomOnly	131.32
PPA	bottomOnly	51.2935
PPA	bottomOnly	80.9802
PPA	bottomOnly	160.885
PPA	bottomOnly	118.493
PPA	bottomOnly	157.669
PPA	bottomOnly	173.849
PPA	bottomOnly	163.03
PPA	bottomOnly	151.915
PPA	bottomOnly	123.267
PPA	bottomOnly	112.88
PPA	bottomOnly	108.697
PPA	bottomOnly	146.449
PPA	bottomOnly	154.327
PPA	bottomOnly	151.317
PPA	bottomOnly	142.075
PPA	bottomOnly	137.342
PPA	bottomOnly	150.126
PPA	bottomOnly	154.283
PPA	bottomOnly	122.15
PPA	bottomOnly	132.3
PPA	bottomOnly	129.31
PPA	bottomOnly	138.767
PPA	bottomOnly	133.223
PPA	bottomOnly	136.74
PPA	bottomOnly	140.449
PPA	bottomOnly	150.441
PPA	bottomOnly	175.296
PPA	bottomOnly	122.825
PPA	bottomOnly	131.108
PPA	bottomOnly	125.487
PPA	bottomOnly	128.233
PPA	bottomOnly	126.929
PPA	bottomOnly	156.03
PPA	bottomOnly	170.619
PPA	bottomOnly	171.628
PPA	bottomOnly	170.987
PPA	bottomOnly	125.444
PPA	bottomOnly	125.461
PPA	bottomOnly	136.343
PPA	bottomOnly	124.113
PPA	bottomOnly	126.445
PPA	bottomOnly	155.544
PPA	bottomOnly	149.827
PPA	bottomOnly	58.172
PPA	bottomOnly	95.2597
PPA	bottomOnly	93.6552
PPA	bottomOnly	137.161
PPA	bottomOnly	147.248
PPA	bottomOnly	141.823
PPA	bottomOnly	148.185
PPA	bottomOnly	163.425
PPA	bottomOnly	160.603
PPA	bottomOnly	165.335
PPA	bottomOnly	162.531
PPA	bottomOnly	132.299
PPA	bottomOnly	151.296
PPA	bottomOnly	153.639
PPA	bottomOnly	160.897
PPA	bottomOnly	160.145
PPA	bottomOnly	174.725
PPA	bottomOnly	179.435
PPA	bottomOnly	185.151
PPA	bottomOnly	131.7
PPA	bottomOnly	132.781
PPA	bottomOnly	143.963
PPA	bottomOnly	146.264
PPA	bottomOnly	152.919
PPA	bottomOnly	177.201
PPA	bottomOnly	185.424
PPA	bottomOnly	182.916
PPA	bottomOnly	154.137
PPA	bottomOnly	163.644
PPA	bottomOnly	148.008
PPA	bottomOnly	138.219
PPA	bottomOnly	131.296
PPA	bottomOnly	137.112
PPA	bottomOnly	151.787
PPA	bottomOnly	128.468
PPA	bottomOnly	129.074
PPA	bottomOnly	133.526
RSC	topAndBottom	165.742
RSC	topAndBottom	167.813
RSC	topAndBottom	176.811
RSC	topAndBottom	187.627
RSC	topAndBottom	177.794
RSC	topAndBottom	164.491
RSC	topAndBottom	167.787
RSC	topAndBottom	193.281
RSC	topAndBottom	199.992
RSC	topAndBottom	174.601
RSC	topAndBottom	195.731
RSC	topAndBottom	100.216
RSC	topAndBottom	99.3506
RSC	topAndBottom	107.305
RSC	topAndBottom	105.324
RSC	topAndBottom	153.58
RSC	topAndBottom	149.5
RSC	topAndBottom	149.859
RSC	topAndBottom	160.352
RSC	topAndBottom	148.353
RSC	topAndBottom	141.71
RSC	topAndBottom	142.946
RSC	topAndBottom	143.967
RSC	topAndBottom	165.836
RSC	topAndBottom	188.02
RSC	topAndBottom	183.751
RSC	topAndBottom	192.348
RSC	topAndBottom	142.475
RSC	topAndBottom	142.555
RSC	topAndBottom	159.759
RSC	topAndBottom	181.193
RSC	topAndBottom	195.632
RSC	topAndBottom	119.223
RSC	topAndBottom	157.291
RSC	topAndBottom	168.746
RSC	topAndBottom	153.792
RSC	topAndBottom	141.738
RSC	topAndBottom	158.24
RSC	topAndBottom	180.421
RSC	topAndBottom	178.599
RSC	topAndBottom	185.434
RSC	topAndBottom	142.782
RSC	topAndBottom	140.858
RSC	topAndBottom	159.071
RSC	topAndBottom	178.561
RSC	topAndBottom	197.392
RSC	topAndBottom	154.941
RSC	topAndBottom	153.754
RSC	topAndBottom	153.927
RSC	topAndBottom	187.54
RSC	topAndBottom	165.302
RSC	topAndBottom	173.652
RSC	topAndBottom	158.815
RSC	topAndBottom	167.222
RSC	topAndBottom	163.979
RSC	topAndBottom	166.254
RSC	topAndBottom	174.461
RSC	topAndBottom	175.051
RSC	topAndBottom	200.023
RSC	topAndBottom	146.902
RSC	topAndBottom	155.387
RSC	topAndBottom	168.003
RSC	topAndBottom	188.925
RSC	topAndBottom	206.472
RSC	topAndBottom	171.878
RSC	topAndBottom	172.468
RSC	topAndBottom	170.855
RSC	topAndBottom	165.749
RSC	topAndBottom	175.67
RSC	topAndBottom	157.284
RSC	topAndBottom	178.648
RSC	topAndBottom	194.373
RSC	topAndBottom	148.947
RSC	topAndBottom	173.397
RSC	topAndBottom	196.031
RSC	topAndBottom	175.392
RSC	bottomOnly	135.821
RSC	bottomOnly	126.937
RSC	bottomOnly	132.843
RSC	bottomOnly	114.223
RSC	bottomOnly	97.2153
RSC	bottomOnly	111.413
RSC	bottomOnly	101.542
RSC	bottomOnly	97.9318
RSC	bottomOnly	119.179
RSC	bottomOnly	93.5322
RSC	bottomOnly	100.224
RSC	bottomOnly	88.1244
RSC	bottomOnly	78.6543
RSC	bottomOnly	50.6104
RSC	bottomOnly	41.509
RSC	bottomOnly	115.793
RSC	bottomOnly	104.839
RSC	bottomOnly	98.4096
RSC	bottomOnly	76.5944
RSC	bottomOnly	58.3074
RSC	bottomOnly	70.7818
RSC	bottomOnly	103.442
RSC	bottomOnly	102.38
RSC	bottomOnly	80.1954
RSC	bottomOnly	65.1819
RSC	bottomOnly	74.4683
RSC	bottomOnly	116.818
RSC	bottomOnly	99.5267
RSC	bottomOnly	107.713
RSC	bottomOnly	95.0067
RSC	bottomOnly	91.1286
RSC	bottomOnly	104.675
RSC	bottomOnly	99.6346
RSC	bottomOnly	109.639
RSC	bottomOnly	83.3394
RSC	bottomOnly	68.4901
RSC	bottomOnly	111.1
RSC	bottomOnly	101.015
RSC	bottomOnly	86.3805
RSC	bottomOnly	67.5948
RSC	bottomOnly	72.291
RSC	bottomOnly	123.84
RSC	bottomOnly	110.663
RSC	bottomOnly	84.8471
RSC	bottomOnly	81.5427
RSC	bottomOnly	87.5756
RSC	bottomOnly	112.071
RSC	bottomOnly	116.959
RSC	bottomOnly	93.6401
RSC	bottomOnly	99.2654
RSC	bottomOnly	117.685
RSC	bottomOnly	128.718
RSC	bottomOnly	121.734
RSC	bottomOnly	120.865
RSC	bottomOnly	105.944
RSC	bottomOnly	123.078
RSC	bottomOnly	116.786
RSC	bottomOnly	103.832
RSC	bottomOnly	86.3737
RSC	bottomOnly	131.93
RSC	bottomOnly	123.787
RSC	bottomOnly	104.703
RSC	bottomOnly	103.363
RSC	bottomOnly	104.308
RSC	bottomOnly	116.771
RSC	bottomOnly	107.258
RSC	bottomOnly	84.4595
RSC	bottomOnly	124.558
RSC	bottomOnly	110.778
RSC	bottomOnly	119.512
RSC	bottomOnly	101.863
RSC	bottomOnly	98.289
RSC	bottomOnly	81.4841
RSC	bottomOnly	70.1124
RSC	bottomOnly	128.626
RSC	bottomOnly	112.471
OPA	topAndBottom	247.134
OPA	topAndBottom	294.216
OPA	topAndBottom	234.788
OPA	topAndBottom	265.106
OPA	topAndBottom	278.373
OPA	topAndBottom	208.837
OPA	topAndBottom	261.128
OPA	topAndBottom	251.971
OPA	topAndBottom	224.055
OPA	topAndBottom	262.21
OPA	topAndBottom	253.357
OPA	topAndBottom	271.012
OPA	topAndBottom	310.078
OPA	topAndBottom	241.351
OPA	topAndBottom	312.327
OPA	topAndBottom	322.241
OPA	topAndBottom	200.631
OPA	topAndBottom	220.99
OPA	topAndBottom	287.224
OPA	topAndBottom	274.933
OPA	topAndBottom	257.33
OPA	topAndBottom	301.954
OPA	topAndBottom	246.702
OPA	topAndBottom	282.63
OPA	topAndBottom	245.24
OPA	topAndBottom	276.675
OPA	topAndBottom	283.121
OPA	topAndBottom	245.164
OPA	topAndBottom	265.045
OPA	topAndBottom	257.126
OPA	topAndBottom	243.125
OPA	topAndBottom	250.986
OPA	topAndBottom	218.649
OPA	topAndBottom	250.373
OPA	topAndBottom	261.062
OPA	topAndBottom	281.563
OPA	topAndBottom	317.842
OPA	topAndBottom	257.821
OPA	topAndBottom	219.675
OPA	topAndBottom	246.348
OPA	topAndBottom	299.763
OPA	topAndBottom	287.508
OPA	topAndBottom	236.876
OPA	topAndBottom	197.729
OPA	topAndBottom	194.579
OPA	topAndBottom	248.347
OPA	topAndBottom	263.875
OPA	topAndBottom	252.507
OPA	topAndBottom	209.311
OPA	topAndBottom	215.487
OPA	topAndBottom	208.251
OPA	topAndBottom	207.075
OPA	topAndBottom	234.481
OPA	topAndBottom	194.575
OPA	topAndBottom	181.86
OPA	topAndBottom	277.754
OPA	topAndBottom	307.135
OPA	topAndBottom	288.044
OPA	topAndBottom	264.579
OPA	topAndBottom	254.905
OPA	topAndBottom	277.253
OPA	topAndBottom	272.155
OPA	topAndBottom	287.401
OPA	topAndBottom	265.368
OPA	topAndBottom	241.735
OPA	topAndBottom	271.155
OPA	topAndBottom	276.436
OPA	topAndBottom	258.886
OPA	topAndBottom	231.295
OPA	topAndBottom	250.039
OPA	topAndBottom	268.322
OPA	topAndBottom	260.398
OPA	topAndBottom	218.563
OPA	topAndBottom	205.513
OPA	topAndBottom	229.288
OPA	topAndBottom	237.879
OPA	topAndBottom	247.116
OPA	topAndBottom	238.37
OPA	topAndBottom	234.685
OPA	topAndBottom	220.226
OPA	topAndBottom	173.425
OPA	topAndBottom	149.158
OPA	topAndBottom	162.552
OPA	topAndBottom	185.836
OPA	topAndBottom	130.492
OPA	topAndBottom	137.019
OPA	topAndBottom	174.107
OPA	topAndBottom	237.238
OPA	topAndBottom	240.484
OPA	topAndBottom	259.223
OPA	topAndBottom	252.632
OPA	topAndBottom	219.621
OPA	topAndBottom	210.74
OPA	topAndBottom	252.516
OPA	topAndBottom	267.765
OPA	topAndBottom	251.93
OPA	topAndBottom	247.101
OPA	topAndBottom	255.792
OPA	topAndBottom	241.234
OPA	topAndBottom	269.953
OPA	topAndBottom	252.782
OPA	topAndBottom	261.129
OPA	topAndBottom	267.185
OPA	topAndBottom	248.339
OPA	topAndBottom	240.781
OPA	topAndBottom	231.26
OPA	topAndBottom	243.48
OPA	topAndBottom	261.825
OPA	topAndBottom	226.629
OPA	topAndBottom	272.439
OPA	topAndBottom	258.487
OPA	topAndBottom	239.806
OPA	topAndBottom	244.724
OPA	topAndBottom	222.711
OPA	topAndBottom	278.665
OPA	topAndBottom	245.295
OPA	topAndBottom	185.08
OPA	topAndBottom	140.364
OPA	topAndBottom	238.953
OPA	topAndBottom	182.699
OPA	topAndBottom	166.329
OPA	topAndBottom	245.374
OPA	topAndBottom	231.092
OPA	topAndBottom	175.315
OPA	topAndBottom	138.386
OPA	topAndBottom	232.683
OPA	topAndBottom	237.466
OPA	topAndBottom	226.773
OPA	topAndBottom	196.255
OPA	topAndBottom	187.287
OPA	topAndBottom	266.862
OPA	topAndBottom	254.675
OPA	topAndBottom	255.264
OPA	topAndBottom	273.695
OPA	topAndBottom	241.709
OPA	topAndBottom	250.56
OPA	topAndBottom	243.491
OPA	topAndBottom	254.775
OPA	topAndBottom	283.992
OPA	topAndBottom	227.198
OPA	topAndBottom	236.838
OPA	topAndBottom	262.08
OPA	topAndBottom	267.599
OPA	topAndBottom	267.774
OPA	topAndBottom	252.705
OPA	topAndBottom	242.897
OPA	topAndBottom	258.747
OPA	topAndBottom	239.989
OPA	topAndBottom	194.715
OPA	topAndBottom	237.27
OPA	topAndBottom	242.027
OPA	topAndBottom	250.841
OPA	topAndBottom	252.584
OPA	topAndBottom	251.885
OPA	topAndBottom	235.251
OPA	topAndBottom	256.127
OPA	topAndBottom	250.03
OPA	topAndBottom	227.155
OPA	topAndBottom	238.868
OPA	topAndBottom	212.494
OPA	topAndBottom	231.729
OPA	topAndBottom	250.787
OPA	topAndBottom	240.392
OPA	topAndBottom	242.948
OPA	topAndBottom	248.379
OPA	topAndBottom	210.618
OPA	topAndBottom	201.923
OPA	topAndBottom	188.319
OPA	topAndBottom	159.007
OPA	topAndBottom	140.326
OPA	topAndBottom	148.034
OPA	topAndBottom	247.159
OPA	topAndBottom	257.001
OPA	topAndBottom	284.719
OPA	topAndBottom	204.691
OPA	topAndBottom	244.083
OPA	topAndBottom	272.75
OPA	topAndBottom	300.151
OPA	topAndBottom	273.595
OPA	topAndBottom	245.605
OPA	topAndBottom	281.407
OPA	topAndBottom	299.7
OPA	topAndBottom	265.071
OPA	topAndBottom	229.344
OPA	topAndBottom	246.181
OPA	topAndBottom	263.951
OPA	topAndBottom	243.605
OPA	topAndBottom	221.368
OPA	topAndBottom	175.361
OPA	topAndBottom	226.133
OPA	topAndBottom	189.062
OPA	topAndBottom	174.396
OPA	topAndBottom	157.006
OPA	topAndBottom	163.741
OPA	topAndBottom	136.437
OPA	topAndBottom	167.46
OPA	topAndBottom	157.98
OPA	topAndBottom	141.373
OPA	topAndBottom	157.556
OPA	topAndBottom	207.385
OPA	topAndBottom	221.395
OPA	topAndBottom	266.338
OPA	topAndBottom	274.982
OPA	topAndBottom	236.109
OPA	topAndBottom	260.381
OPA	topAndBottom	280.403
OPA	topAndBottom	270.873
OPA	topAndBottom	206.341
OPA	topAndBottom	247.181
OPA	topAndBottom	250.84
OPA	topAndBottom	264.132
OPA	topAndBottom	259.134
OPA	topAndBottom	221.769
OPA	topAndBottom	225.786
OPA	topAndBottom	229.442
OPA	topAndBottom	200.974
OPA	topAndBottom	183.181
OPA	topAndBottom	218.915
OPA	topAndBottom	241.082
OPA	topAndBottom	163.757
OPA	topAndBottom	120.583
OPA	topAndBottom	255.971
OPA	topAndBottom	291.11
OPA	topAndBottom	281.192
OPA	topAndBottom	252.13
OPA	topAndBottom	271.34
OPA	topAndBottom	298.87
OPA	topAndBottom	276.898
OPA	topAndBottom	243.027
OPA	topAndBottom	240.909
OPA	topAndBottom	253.419
OPA	topAndBottom	269.797
OPA	topAndBottom	262.86
OPA	topAndBottom	260.508
OPA	topAndBottom	178.007
OPA	topAndBottom	257.896
OPA	topAndBottom	241.304
OPA	topAndBottom	265.153
OPA	topAndBottom	249.51
OPA	topAndBottom	243.299
OPA	topAndBottom	182.907
OPA	topAndBottom	252.645
OPA	topAndBottom	283.922
OPA	topAndBottom	284.001
OPA	topAndBottom	236.087
OPA	topAndBottom	279.743
OPA	topAndBottom	249.885
OPA	topAndBottom	264.87
OPA	topAndBottom	293.668
OPA	topAndBottom	251.42
OPA	topAndBottom	170.915
OPA	topAndBottom	270.629
OPA	topAndBottom	275.042
OPA	topAndBottom	280.366
OPA	topAndBottom	211.417
OPA	topAndBottom	241.842
OPA	topAndBottom	271.253
OPA	topAndBottom	284.655
OPA	topAndBottom	272.2
OPA	topAndBottom	228.635
OPA	topAndBottom	276.411
OPA	topAndBottom	274.412
OPA	topAndBottom	265.139
OPA	topAndBottom	242.318
OPA	topAndBottom	275.087
OPA	topAndBottom	214.283
OPA	topAndBottom	297.151
OPA	topAndBottom	289.302
OPA	topAndBottom	237.59
OPA	topAndBottom	287.76
OPA	topAndBottom	230.299
OPA	bottomOnly	137.185
OPA	bottomOnly	161.16
OPA	bottomOnly	138.783
OPA	bottomOnly	127.161
OPA	bottomOnly	129.309
OPA	bottomOnly	121.837
OPA	bottomOnly	149.337
OPA	bottomOnly	158.043
OPA	bottomOnly	146.221
OPA	bottomOnly	150.797
OPA	bottomOnly	146.973
OPA	bottomOnly	160.281
OPA	bottomOnly	161.777
OPA	bottomOnly	119.635
OPA	bottomOnly	154.976
OPA	bottomOnly	170.942
OPA	bottomOnly	112.881
OPA	bottomOnly	108.935
OPA	bottomOnly	129.761
OPA	bottomOnly	131.869
OPA	bottomOnly	143.466
OPA	bottomOnly	134.954
OPA	bottomOnly	109.365
OPA	bottomOnly	138.056
OPA	bottomOnly	124.911
OPA	bottomOnly	178.063
OPA	bottomOnly	146.368
OPA	bottomOnly	122.65
OPA	bottomOnly	160.118
OPA	bottomOnly	161.776
OPA	bottomOnly	157.726
OPA	bottomOnly	142.693
OPA	bottomOnly	109.309
OPA	bottomOnly	144.993
OPA	bottomOnly	157.427
OPA	bottomOnly	176.282
OPA	bottomOnly	156.479
OPA	bottomOnly	117.616
OPA	bottomOnly	109.615
OPA	bottomOnly	119.524
OPA	bottomOnly	159.751
OPA	bottomOnly	161.414
OPA	bottomOnly	139.996
OPA	bottomOnly	101.924
OPA	bottomOnly	91.1818
OPA	bottomOnly	104.965
OPA	bottomOnly	124.864
OPA	bottomOnly	135.731
OPA	bottomOnly	108.819
OPA	bottomOnly	87.2137
OPA	bottomOnly	88.7835
OPA	bottomOnly	100.687
OPA	bottomOnly	138.665
OPA	bottomOnly	113.336
OPA	bottomOnly	110.753
OPA	bottomOnly	176.926
OPA	bottomOnly	171.276
OPA	bottomOnly	136.35
OPA	bottomOnly	102.551
OPA	bottomOnly	157.618
OPA	bottomOnly	165.692
OPA	bottomOnly	171.724
OPA	bottomOnly	132.821
OPA	bottomOnly	104.504
OPA	bottomOnly	159.208
OPA	bottomOnly	161.615
OPA	bottomOnly	145.554
OPA	bottomOnly	106.911
OPA	bottomOnly	91.6546
OPA	bottomOnly	138.302
OPA	bottomOnly	131.399
OPA	bottomOnly	131.758
OPA	bottomOnly	122.131
OPA	bottomOnly	115.052
OPA	bottomOnly	123.568
OPA	bottomOnly	92.809
OPA	bottomOnly	82.1202
OPA	bottomOnly	91.9729
OPA	bottomOnly	102.368
OPA	bottomOnly	81.7612
OPA	bottomOnly	53.6701
OPA	bottomOnly	57.8539
OPA	bottomOnly	79.9165
OPA	bottomOnly	93.8287
OPA	bottomOnly	68.2737
OPA	bottomOnly	82.5485
OPA	bottomOnly	115.311
OPA	bottomOnly	119.963
OPA	bottomOnly	115.566
OPA	bottomOnly	147.249
OPA	bottomOnly	139.329
OPA	bottomOnly	131.667
OPA	bottomOnly	116.477
OPA	bottomOnly	147.34
OPA	bottomOnly	146.106
OPA	bottomOnly	155.594
OPA	bottomOnly	141.701
OPA	bottomOnly	133.214
OPA	bottomOnly	151.552
OPA	bottomOnly	146.55
OPA	bottomOnly	141.264
OPA	bottomOnly	121.368
OPA	bottomOnly	124.824
OPA	bottomOnly	153.756
OPA	bottomOnly	130.478
OPA	bottomOnly	126.95
OPA	bottomOnly	128.346
OPA	bottomOnly	127.126
OPA	bottomOnly	98.1253
OPA	bottomOnly	162.342
OPA	bottomOnly	127.096
OPA	bottomOnly	110.688
OPA	bottomOnly	93.4942
OPA	bottomOnly	72.7675
OPA	bottomOnly	105.135
OPA	bottomOnly	77.6436
OPA	bottomOnly	64.7552
OPA	bottomOnly	56.8763
OPA	bottomOnly	94.3829
OPA	bottomOnly	70.2028
OPA	bottomOnly	79.1728
OPA	bottomOnly	141.367
OPA	bottomOnly	107.89
OPA	bottomOnly	80.3647
OPA	bottomOnly	69.7671
OPA	bottomOnly	159.565
OPA	bottomOnly	134.584
OPA	bottomOnly	131.204
OPA	bottomOnly	127.081
OPA	bottomOnly	123.399
OPA	bottomOnly	135.334
OPA	bottomOnly	139.063
OPA	bottomOnly	144.431
OPA	bottomOnly	143.156
OPA	bottomOnly	161.939
OPA	bottomOnly	121.231
OPA	bottomOnly	128.77
OPA	bottomOnly	143.968
OPA	bottomOnly	144.466
OPA	bottomOnly	128.748
OPA	bottomOnly	134.838
OPA	bottomOnly	106.53
OPA	bottomOnly	147.049
OPA	bottomOnly	136.939
OPA	bottomOnly	129.272
OPA	bottomOnly	98.5539
OPA	bottomOnly	124.57
OPA	bottomOnly	127.128
OPA	bottomOnly	111.332
OPA	bottomOnly	119.955
OPA	bottomOnly	126.522
OPA	bottomOnly	122.987
OPA	bottomOnly	121.1
OPA	bottomOnly	116.344
OPA	bottomOnly	125.069
OPA	bottomOnly	154.479
OPA	bottomOnly	153.169
OPA	bottomOnly	100.172
OPA	bottomOnly	92.2998
OPA	bottomOnly	88.1903
OPA	bottomOnly	149.928
OPA	bottomOnly	121.895
OPA	bottomOnly	123.321
OPA	bottomOnly	125.344
OPA	bottomOnly	107.676
OPA	bottomOnly	89.466
OPA	bottomOnly	82.4292
OPA	bottomOnly	77.2156
OPA	bottomOnly	60.134
OPA	bottomOnly	60.4332
OPA	bottomOnly	65.788
OPA	bottomOnly	114.723
OPA	bottomOnly	120.124
OPA	bottomOnly	105.045
OPA	bottomOnly	75.4202
OPA	bottomOnly	127.323
OPA	bottomOnly	134.12
OPA	bottomOnly	133.694
OPA	bottomOnly	121.538
OPA	bottomOnly	160.691
OPA	bottomOnly	157.059
OPA	bottomOnly	158.024
OPA	bottomOnly	128.837
OPA	bottomOnly	173.626
OPA	bottomOnly	141.833
OPA	bottomOnly	114.115
OPA	bottomOnly	98.5341
OPA	bottomOnly	82.9759
OPA	bottomOnly	59.4752
OPA	bottomOnly	101.083
OPA	bottomOnly	74.8982
OPA	bottomOnly	55.3456
OPA	bottomOnly	53.0498
OPA	bottomOnly	54.6579
OPA	bottomOnly	52.4879
OPA	bottomOnly	76.2264
OPA	bottomOnly	58.0338
OPA	bottomOnly	57.8534
OPA	bottomOnly	65.465
OPA	bottomOnly	100.258
OPA	bottomOnly	100.612
OPA	bottomOnly	141.231
OPA	bottomOnly	132.743
OPA	bottomOnly	126.568
OPA	bottomOnly	160.403
OPA	bottomOnly	159.629
OPA	bottomOnly	132.786
OPA	bottomOnly	124.213
OPA	bottomOnly	163.655
OPA	bottomOnly	160.951
OPA	bottomOnly	149.374
OPA	bottomOnly	127.627
OPA	bottomOnly	107.655
OPA	bottomOnly	118.159
OPA	bottomOnly	88.0982
OPA	bottomOnly	65.8643
OPA	bottomOnly	53.4934
OPA	bottomOnly	114.947
OPA	bottomOnly	72.966
OPA	bottomOnly	49.4461
OPA	bottomOnly	42.999
OPA	bottomOnly	109.484
OPA	bottomOnly	132.702
OPA	bottomOnly	134.285
OPA	bottomOnly	114.089
OPA	bottomOnly	154.719
OPA	bottomOnly	150.176
OPA	bottomOnly	135.746
OPA	bottomOnly	102.837
OPA	bottomOnly	165.754
OPA	bottomOnly	159.15
OPA	bottomOnly	140.217
OPA	bottomOnly	136.514
OPA	bottomOnly	117.005
OPA	bottomOnly	90.5563
OPA	bottomOnly	144.316
OPA	bottomOnly	133.661
OPA	bottomOnly	127.508
OPA	bottomOnly	120.083
OPA	bottomOnly	90.7217
OPA	bottomOnly	64.417
OPA	bottomOnly	133.231
OPA	bottomOnly	133.922
OPA	bottomOnly	112.786
OPA	bottomOnly	70.9912
OPA	bottomOnly	110.554
OPA	bottomOnly	91.8132
OPA	bottomOnly	164.839
OPA	bottomOnly	135.93
OPA	bottomOnly	113.669
OPA	bottomOnly	87.8281
OPA	bottomOnly	175.548
OPA	bottomOnly	140.105
OPA	bottomOnly	130.094
OPA	bottomOnly	104.915
OPA	bottomOnly	148.343
OPA	bottomOnly	152.268
OPA	bottomOnly	135.959
OPA	bottomOnly	131.597
OPA	bottomOnly	108.103
OPA	bottomOnly	125.426
OPA	bottomOnly	119.7
OPA	bottomOnly	111.756
OPA	bottomOnly	77.4904
OPA	bottomOnly	117.395
OPA	bottomOnly	94.6096
OPA	bottomOnly	169.876
OPA	bottomOnly	144.202
OPA	bottomOnly	105.919
OPA	bottomOnly	160.81
OPA	bottomOnly	120.07
FFA	topAndBottom	187.007
FFA	topAndBottom	200.353
FFA	topAndBottom	85.6745
FFA	topAndBottom	138.615
FFA	topAndBottom	188.334
FFA	topAndBottom	192.336
FFA	topAndBottom	169.654
FFA	topAndBottom	161.18
FFA	topAndBottom	76.9903
FFA	topAndBottom	182.974
FFA	topAndBottom	230.251
FFA	topAndBottom	211.508
FFA	topAndBottom	201.191
FFA	topAndBottom	202.798
FFA	topAndBottom	217.456
FFA	topAndBottom	214.219
FFA	topAndBottom	206.201
FFA	topAndBottom	197.557
FFA	topAndBottom	189.215
FFA	topAndBottom	200.253
FFA	topAndBottom	207.294
FFA	topAndBottom	197.537
FFA	topAndBottom	172.311
FFA	topAndBottom	150.083
FFA	topAndBottom	155.847
FFA	topAndBottom	126.389
FFA	topAndBottom	154.499
FFA	topAndBottom	183.758
FFA	topAndBottom	184.914
FFA	topAndBottom	165.399
FFA	topAndBottom	149.874
FFA	topAndBottom	120.277
FFA	topAndBottom	119.37
FFA	topAndBottom	190.037
FFA	topAndBottom	215.432
FFA	topAndBottom	205.857
FFA	topAndBottom	194.965
FFA	topAndBottom	180.621
FFA	topAndBottom	218.319
FFA	topAndBottom	238.576
FFA	topAndBottom	181.586
FFA	topAndBottom	195.456
FFA	topAndBottom	209.174
FFA	topAndBottom	201.886
FFA	topAndBottom	176.775
FFA	topAndBottom	197.393
FFA	topAndBottom	223.546
FFA	topAndBottom	187.126
FFA	topAndBottom	188.019
FFA	topAndBottom	187.879
FFA	topAndBottom	183.545
FFA	topAndBottom	176.178
FFA	topAndBottom	160.009
FFA	topAndBottom	154.444
FFA	topAndBottom	160.914
FFA	topAndBottom	164.646
FFA	topAndBottom	166.913
FFA	topAndBottom	151.896
FFA	topAndBottom	137.707
FFA	topAndBottom	133.13
FFA	topAndBottom	182.058
FFA	topAndBottom	186.32
FFA	topAndBottom	180.879
FFA	topAndBottom	175.079
FFA	topAndBottom	188.016
FFA	topAndBottom	172.616
FFA	topAndBottom	167.535
FFA	topAndBottom	184.321
FFA	topAndBottom	181.091
FFA	topAndBottom	180.306
FFA	topAndBottom	172.414
FFA	topAndBottom	169.999
FFA	topAndBottom	166.914
FFA	topAndBottom	172.155
FFA	topAndBottom	168.064
FFA	topAndBottom	167.509
FFA	topAndBottom	163.061
FFA	topAndBottom	160.694
FFA	topAndBottom	153.358
FFA	topAndBottom	132.348
FFA	topAndBottom	140.635
FFA	topAndBottom	172.253
FFA	topAndBottom	168.102
FFA	topAndBottom	180.273
FFA	topAndBottom	167.372
FFA	topAndBottom	151.465
FFA	topAndBottom	160.609
FFA	topAndBottom	179.154
FFA	topAndBottom	182.587
FFA	topAndBottom	164.141
FFA	topAndBottom	183.234
FFA	topAndBottom	202.601
FFA	topAndBottom	195.313
FFA	topAndBottom	202.284
FFA	topAndBottom	188.969
FFA	topAndBottom	191.908
FFA	topAndBottom	185.771
FFA	topAndBottom	173.417
FFA	topAndBottom	186.003
FFA	topAndBottom	214.65
FFA	topAndBottom	175.439
FFA	topAndBottom	185.104
FFA	topAndBottom	175.703
FFA	topAndBottom	167.443
FFA	topAndBottom	144.215
FFA	topAndBottom	140.077
FFA	topAndBottom	172.129
FFA	topAndBottom	166.639
FFA	topAndBottom	164.138
FFA	topAndBottom	204.742
FFA	topAndBottom	208.567
FFA	topAndBottom	200.731
FFA	topAndBottom	194.122
FFA	topAndBottom	204.516
FFA	topAndBottom	208.657
FFA	topAndBottom	189.06
FFA	topAndBottom	167.857
FFA	topAndBottom	183.703
FFA	topAndBottom	181.947
FFA	topAndBottom	183.027
FFA	topAndBottom	172.119
FFA	topAndBottom	143.293
FFA	topAndBottom	142.362
FFA	topAndBottom	169.843
FFA	topAndBottom	170.861
FFA	topAndBottom	156.92
FFA	topAndBottom	148.138
FFA	topAndBottom	155.337
FFA	topAndBottom	130.789
FFA	topAndBottom	135.438
FFA	topAndBottom	170.74
FFA	topAndBottom	187.942
FFA	topAndBottom	215.962
FFA	topAndBottom	218.437
FFA	topAndBottom	214.132
FFA	topAndBottom	203.124
FFA	topAndBottom	206.394
FFA	topAndBottom	200.492
FFA	topAndBottom	186.964
FFA	topAndBottom	174.496
FFA	topAndBottom	170.962
FFA	topAndBottom	184.626
FFA	topAndBottom	170.497
FFA	topAndBottom	143.461
FFA	topAndBottom	130.647
FFA	topAndBottom	119.801
FFA	topAndBottom	129.826
FFA	topAndBottom	136.249
FFA	topAndBottom	123.726
FFA	topAndBottom	103.529
FFA	topAndBottom	104.267
FFA	topAndBottom	150.986
FFA	topAndBottom	163.041
FFA	topAndBottom	136.607
FFA	topAndBottom	133.762
FFA	topAndBottom	103.844
FFA	topAndBottom	82.9198
FFA	topAndBottom	95.817
FFA	bottomOnly	73.5271
FFA	bottomOnly	127.867
FFA	bottomOnly	38.9391
FFA	bottomOnly	95.2615
FFA	bottomOnly	125.482
FFA	bottomOnly	132.905
FFA	bottomOnly	119.089
FFA	bottomOnly	108.93
FFA	bottomOnly	70.2454
FFA	bottomOnly	139.118
FFA	bottomOnly	129.55
FFA	bottomOnly	112.199
FFA	bottomOnly	98.4471
FFA	bottomOnly	120.953
FFA	bottomOnly	122.05
FFA	bottomOnly	114.652
FFA	bottomOnly	87.6215
FFA	bottomOnly	82.8868
FFA	bottomOnly	84.5456
FFA	bottomOnly	107.073
FFA	bottomOnly	115.702
FFA	bottomOnly	106.302
FFA	bottomOnly	95.216
FFA	bottomOnly	63.8442
FFA	bottomOnly	54.2226
FFA	bottomOnly	63.6008
FFA	bottomOnly	83.6817
FFA	bottomOnly	104.21
FFA	bottomOnly	126.679
FFA	bottomOnly	118.98
FFA	bottomOnly	106.312
FFA	bottomOnly	96.6748
FFA	bottomOnly	95.4602
FFA	bottomOnly	142.947
FFA	bottomOnly	155.964
FFA	bottomOnly	122.033
FFA	bottomOnly	118.958
FFA	bottomOnly	124.796
FFA	bottomOnly	130.268
FFA	bottomOnly	121.686
FFA	bottomOnly	90.6408
FFA	bottomOnly	91.5101
FFA	bottomOnly	100.999
FFA	bottomOnly	98.3604
FFA	bottomOnly	89.1789
FFA	bottomOnly	88.6409
FFA	bottomOnly	85.4546
FFA	bottomOnly	100.535
FFA	bottomOnly	82.1318
FFA	bottomOnly	74.2078
FFA	bottomOnly	74.7074
FFA	bottomOnly	71.7216
FFA	bottomOnly	65.8729
FFA	bottomOnly	77.8177
FFA	bottomOnly	81.4634
FFA	bottomOnly	77.9258
FFA	bottomOnly	83.8667
FFA	bottomOnly	86.1057
FFA	bottomOnly	86.8247
FFA	bottomOnly	121.55
FFA	bottomOnly	96.4405
FFA	bottomOnly	123.323
FFA	bottomOnly	126.51
FFA	bottomOnly	146.568
FFA	bottomOnly	154.933
FFA	bottomOnly	113.111
FFA	bottomOnly	89.9785
FFA	bottomOnly	93.5521
FFA	bottomOnly	107.31
FFA	bottomOnly	106.531
FFA	bottomOnly	108.216
FFA	bottomOnly	91.1107
FFA	bottomOnly	128.261
FFA	bottomOnly	105.453
FFA	bottomOnly	81.9806
FFA	bottomOnly	77.5669
FFA	bottomOnly	83.952
FFA	bottomOnly	82.8572
FFA	bottomOnly	76.9446
FFA	bottomOnly	72.6369
FFA	bottomOnly	69.4446
FFA	bottomOnly	146.563
FFA	bottomOnly	116.607
FFA	bottomOnly	120.914
FFA	bottomOnly	121.004
FFA	bottomOnly	99.581
FFA	bottomOnly	101.667
FFA	bottomOnly	136.852
FFA	bottomOnly	119.638
FFA	bottomOnly	129.499
FFA	bottomOnly	124.836
FFA	bottomOnly	124.328
FFA	bottomOnly	138.595
FFA	bottomOnly	155.536
FFA	bottomOnly	124.584
FFA	bottomOnly	125.457
FFA	bottomOnly	108.742
FFA	bottomOnly	90.4137
FFA	bottomOnly	101.088
FFA	bottomOnly	99.151
FFA	bottomOnly	77.1845
FFA	bottomOnly	95.495
FFA	bottomOnly	107.256
FFA	bottomOnly	91.425
FFA	bottomOnly	62.5816
FFA	bottomOnly	66.1088
FFA	bottomOnly	73.8005
FFA	bottomOnly	91.4844
FFA	bottomOnly	112.983
FFA	bottomOnly	131.96
FFA	bottomOnly	128.793
FFA	bottomOnly	117.553
FFA	bottomOnly	125.252
FFA	bottomOnly	130.577
FFA	bottomOnly	127.869
FFA	bottomOnly	111.694
FFA	bottomOnly	131.49
FFA	bottomOnly	144.927
FFA	bottomOnly	85.5815
FFA	bottomOnly	80.5906
FFA	bottomOnly	80.7564
FFA	bottomOnly	73.1811
FFA	bottomOnly	82.1128
FFA	bottomOnly	87.2997
FFA	bottomOnly	61.0388
FFA	bottomOnly	68.5405
FFA	bottomOnly	67.0161
FFA	bottomOnly	78.7672
FFA	bottomOnly	78.1884
FFA	bottomOnly	76.1684
FFA	bottomOnly	109.253
FFA	bottomOnly	119.997
FFA	bottomOnly	164.918
FFA	bottomOnly	163.604
FFA	bottomOnly	172.019
FFA	bottomOnly	143.906
FFA	bottomOnly	141.347
FFA	bottomOnly	131.968
FFA	bottomOnly	132.031
FFA	bottomOnly	114.96
FFA	bottomOnly	95.2868
FFA	bottomOnly	111.589
FFA	bottomOnly	89.1199
FFA	bottomOnly	77.6161
FFA	bottomOnly	66.8265
FFA	bottomOnly	62.6413
FFA	bottomOnly	61.4738
FFA	bottomOnly	66.9116
FFA	bottomOnly	62.8824
FFA	bottomOnly	64.3648
FFA	bottomOnly	60.0451
FFA	bottomOnly	100.879
FFA	bottomOnly	95.3064
FFA	bottomOnly	71.8013
FFA	bottomOnly	78.8231
FFA	bottomOnly	60.7008
FFA	bottomOnly	49.3999
FFA	bottomOnly	60.3497

## Sheet: Supp-Figure6
Supplement Figure 6. FFA betas (Experiment 2)
ROI	Condition	SID	Beta	Gender
FFA	Postcard	1	0.0465946	F
FFA	Postcard	2	-0.173789	M
FFA	Postcard	3	-0.0377844	M
FFA	Postcard	4	-0.0531937	M
FFA	Postcard	5	0.348628	F
FFA	Postcard	6	0.271802	F
FFA	Postcard	7	0.202992	M
FFA	Postcard	8	0.0216762	M
FFA	Postcard	9	-0.0012442	M
FFA	Postcard	10	-0.128461	M
FFA	PostcardScr	1	-0.0363825	F
FFA	PostcardScr	2	0.12876	M
FFA	PostcardScr	3	0.0119269	M
FFA	PostcardScr	4	0.0941487	M
FFA	PostcardScr	5	0.0662535	F
FFA	PostcardScr	6	0.13422	F
FFA	PostcardScr	7	0.134893	M
FFA	PostcardScr	8	0.183048	M
FFA	PostcardScr	9	-0.0313781	M
FFA	PostcardScr	10	-0.0776225	M
FFA	FullField	1	0.272241	F
FFA	FullField	2	0.3419	M
FFA	FullField	3	-0.0175307	M
FFA	FullField	4	0.168184	M
FFA	FullField	5	0.175167	F
FFA	FullField	6	0.388307	F
FFA	FullField	7	0.2758	M
FFA	FullField	8	0.249349	M
FFA	FullField	9	0.104127	M
FFA	FullField	10	0.12189	M
FFA	FullFieldScr	1	-0.00151665	F
FFA	FullFieldScr	2	-0.180153	M
FFA	FullFieldScr	3	0.260722	M
FFA	FullFieldScr	4	0.16465	M
FFA	FullFieldScr	5	0.181082	F
FFA	FullFieldScr	6	0.230533	F
FFA	FullFieldScr	7	0.173998	M
FFA	FullFieldScr	8	0.543845	M
FFA	FullFieldScr	9	0.0320989	M
FFA	FullFieldScr	10	-0.0745616	M

## Sheet: Supp-Table1
Supplement Table1. PPA betas (Experiment 3)
ROI	Scotoma	Stimuli	SID	Beta	Gender
PPA	0deg	FullField	1	1.386	M
PPA	0deg	FullField	2	1.43707	F
PPA	0deg	FullField	3	1.26796	M
PPA	0deg	FullField	4	1.67453	F
PPA	0deg	FullField	5	1.59087	M
PPA	0deg	FullField	6	1.25799	F
PPA	0deg	FullField	7	1.70433	F
PPA	0deg	FullField	8	1.61772	F
PPA	0deg	FullField	9	1.59078	M
PPA	0deg	FullField	10	1.52674	F
PPA	0deg	FullFieldScr	1	0.775036	M
PPA	0deg	FullFieldScr	2	0.782834	F
PPA	0deg	FullFieldScr	3	0.516901	M
PPA	0deg	FullFieldScr	4	0.808888	F
PPA	0deg	FullFieldScr	5	0.930558	M
PPA	0deg	FullFieldScr	6	0.700474	F
PPA	0deg	FullFieldScr	7	0.828857	F
PPA	0deg	FullFieldScr	8	0.491775	F
PPA	0deg	FullFieldScr	9	0.641546	M
PPA	0deg	FullFieldScr	10	0.731051	F
PPA	0deg	FaceArray	1	0.407766	M
PPA	0deg	FaceArray	2	0.480748	F
PPA	0deg	FaceArray	3	0.481683	M
PPA	0deg	FaceArray	4	0.583099	F
PPA	0deg	FaceArray	5	0.61709	M
PPA	0deg	FaceArray	6	0.521357	F
PPA	0deg	FaceArray	7	0.461858	F
PPA	0deg	FaceArray	8	0.454663	F
PPA	0deg	FaceArray	9	0.658203	M
PPA	0deg	FaceArray	10	0.596133	F
PPA	0deg	ObjArray	1	0.711577	M
PPA	0deg	ObjArray	2	1.02323	F
PPA	0deg	ObjArray	3	0.718972	M
PPA	0deg	ObjArray	4	0.730738	F
PPA	0deg	ObjArray	5	0.63143	M
PPA	0deg	ObjArray	6	0.766518	F
PPA	0deg	ObjArray	7	0.721837	F
PPA	0deg	ObjArray	8	0.90176	F
PPA	0deg	ObjArray	9	0.936925	M
PPA	0deg	ObjArray	10	0.718047	F
PPA	15deg	FullField	1	1.48281	M
PPA	15deg	FullField	2	1.50325	F
PPA	15deg	FullField	3	1.23097	M
PPA	15deg	FullField	4	1.27291	F
PPA	15deg	FullField	5	1.30561	M
PPA	15deg	FullField	6	1.18551	F
PPA	15deg	FullField	7	1.46785	F
PPA	15deg	FullField	8	1.37486	F
PPA	15deg	FullField	9	1.47174	M
PPA	15deg	FullField	10	1.44071	F
PPA	15deg	FullFieldScr	1	0.909913	M
PPA	15deg	FullFieldScr	2	0.80444	F
PPA	15deg	FullFieldScr	3	0.631399	M
PPA	15deg	FullFieldScr	4	0.72197	F
PPA	15deg	FullFieldScr	5	0.66309	M
PPA	15deg	FullFieldScr	6	0.764839	F
PPA	15deg	FullFieldScr	7	0.816771	F
PPA	15deg	FullFieldScr	8	0.495946	F
PPA	15deg	FullFieldScr	9	0.661031	M
PPA	15deg	FullFieldScr	10	0.600277	F
PPA	15deg	FaceArray	1	0.370392	M
PPA	15deg	FaceArray	2	0.517202	F
PPA	15deg	FaceArray	3	0.47869	M
PPA	15deg	FaceArray	4	0.549376	F
PPA	15deg	FaceArray	5	0.435834	M
PPA	15deg	FaceArray	6	0.410557	F
PPA	15deg	FaceArray	7	0.519104	F
PPA	15deg	FaceArray	8	0.479816	F
PPA	15deg	FaceArray	9	0.542168	M
PPA	15deg	FaceArray	10	0.54297	F
PPA	15deg	ObjArray	1	0.876564	M
PPA	15deg	ObjArray	2	0.669549	F
PPA	15deg	ObjArray	3	0.804939	M
PPA	15deg	ObjArray	4	0.918716	F
PPA	15deg	ObjArray	5	0.681741	M
PPA	15deg	ObjArray	6	0.770787	F
PPA	15deg	ObjArray	7	0.775076	F
PPA	15deg	ObjArray	8	0.926222	F
PPA	15deg	ObjArray	9	0.715927	M
PPA	15deg	ObjArray	10	0.804865	F
PPA	30deg	FullField	1	1.06929	M
PPA	30deg	FullField	2	1.27011	F
PPA	30deg	FullField	3	1.0698	M
PPA	30deg	FullField	4	1.05657	F
PPA	30deg	FullField	5	1.09756	M
PPA	30deg	FullField	6	1.25454	F
PPA	30deg	FullField	7	1.13707	F
PPA	30deg	FullField	8	1.23235	F
PPA	30deg	FullField	9	1.21153	M
PPA	30deg	FullField	10	1.14251	F
PPA	30deg	FullFieldScr	1	0.742479	M
PPA	30deg	FullFieldScr	2	0.615244	F
PPA	30deg	FullFieldScr	3	0.524278	M
PPA	30deg	FullFieldScr	4	0.600845	F
PPA	30deg	FullFieldScr	5	0.685128	M
PPA	30deg	FullFieldScr	6	0.617122	F
PPA	30deg	FullFieldScr	7	0.68719	F
PPA	30deg	FullFieldScr	8	0.440489	F
PPA	30deg	FullFieldScr	9	0.530474	M
PPA	30deg	FullFieldScr	10	0.463324	F
PPA	30deg	FaceArray	1	0.25806	M
PPA	30deg	FaceArray	2	0.312376	F
PPA	30deg	FaceArray	3	0.323552	M
PPA	30deg	FaceArray	4	0.394635	F
PPA	30deg	FaceArray	5	0.40535	M
PPA	30deg	FaceArray	6	0.337405	F
PPA	30deg	FaceArray	7	0.115618	F
PPA	30deg	FaceArray	8	0.285376	F
PPA	30deg	FaceArray	9	0.268744	M
PPA	30deg	FaceArray	10	0.503135	F
PPA	30deg	ObjArray	1	0.510986	M
PPA	30deg	ObjArray	2	0.58687	F
PPA	30deg	ObjArray	3	0.821653	M
PPA	30deg	ObjArray	4	0.564202	F
PPA	30deg	ObjArray	5	0.612859	M
PPA	30deg	ObjArray	6	0.696966	F
PPA	30deg	ObjArray	7	0.490468	F
PPA	30deg	ObjArray	8	0.765373	F
PPA	30deg	ObjArray	9	0.449303	M
PPA	30deg	ObjArray	10	0.672299	F
PPA	45deg	FullField	1	0.837845	M
PPA	45deg	FullField	2	0.94436	F
PPA	45deg	FullField	3	1.03576	M
PPA	45deg	FullField	4	0.766296	F
PPA	45deg	FullField	5	0.655589	M
PPA	45deg	FullField	6	0.964209	F
PPA	45deg	FullField	7	0.835981	F
PPA	45deg	FullField	8	1.18074	F
PPA	45deg	FullField	9	1.09393	M
PPA	45deg	FullField	10	0.97729	F
PPA	45deg	FullFieldScr	1	0.534659	M
PPA	45deg	FullFieldScr	2	0.499291	F
PPA	45deg	FullFieldScr	3	0.497347	M
PPA	45deg	FullFieldScr	4	0.475827	F
PPA	45deg	FullFieldScr	5	0.577097	M
PPA	45deg	FullFieldScr	6	0.399834	F
PPA	45deg	FullFieldScr	7	0.516547	F
PPA	45deg	FullFieldScr	8	0.264345	F
PPA	45deg	FullFieldScr	9	0.302101	M
PPA	45deg	FullFieldScr	10	0.586288	F
PPA	45deg	FaceArray	1	0.380855	M
PPA	45deg	FaceArray	2	0.259413	F
PPA	45deg	FaceArray	3	0.455913	M
PPA	45deg	FaceArray	4	0.237334	F
PPA	45deg	FaceArray	5	0.299112	M
PPA	45deg	FaceArray	6	0.370558	F
PPA	45deg	FaceArray	7	0.27049	F
PPA	45deg	FaceArray	8	0.230061	F
PPA	45deg	FaceArray	9	0.242196	M
PPA	45deg	FaceArray	10	0.467233	F
PPA	45deg	ObjArray	1	0.647358	M
PPA	45deg	ObjArray	2	0.389975	F
PPA	45deg	ObjArray	3	0.621431	M
PPA	45deg	ObjArray	4	0.549249	F
PPA	45deg	ObjArray	5	0.500263	M
PPA	45deg	ObjArray	6	0.628284	F
PPA	45deg	ObjArray	7	0.56175	F
PPA	45deg	ObjArray	8	0.86198	F
PPA	45deg	ObjArray	9	0.55692	M
PPA	45deg	ObjArray	10	0.573525	F
PPA	70deg	FullField	1	0.153205	M
PPA	70deg	FullField	2	0.390459	F
PPA	70deg	FullField	3	0.432618	M
PPA	70deg	FullField	4	0.321712	F
PPA	70deg	FullField	5	0.38282	M
PPA	70deg	FullField	6	0.564029	F
PPA	70deg	FullField	7	0.447248	F
PPA	70deg	FullField	8	0.288194	F
PPA	70deg	FullField	9	0.560355	M
PPA	70deg	FullField	10	0.301765	F
PPA	70deg	FullFieldScr	1	0.300309	M
PPA	70deg	FullFieldScr	2	0.141765	F
PPA	70deg	FullFieldScr	3	0.396765	M
PPA	70deg	FullFieldScr	4	0.345932	F
PPA	70deg	FullFieldScr	5	0.276313	M
PPA	70deg	FullFieldScr	6	0.21394	F
PPA	70deg	FullFieldScr	7	0.197699	F
PPA	70deg	FullFieldScr	8	0.277082	F
PPA	70deg	FullFieldScr	9	0.188628	M
PPA	70deg	FullFieldScr	10	0.0428943	F
PPA	70deg	FaceArray	1	0.42853	M
PPA	70deg	FaceArray	2	0.100647	F
PPA	70deg	FaceArray	3	0.211615	M
PPA	70deg	FaceArray	4	0.24138	F
PPA	70deg	FaceArray	5	0.263017	M
PPA	70deg	FaceArray	6	0.200579	F
PPA	70deg	FaceArray	7	0.139729	F
PPA	70deg	FaceArray	8	0.259567	F
PPA	70deg	FaceArray	9	-0.103012	M
PPA	70deg	FaceArray	10	0.0496401	F
PPA	70deg	ObjArray	1	0.229918	M
PPA	70deg	ObjArray	2	0.28472	F
PPA	70deg	ObjArray	3	0.491311	M
PPA	70deg	ObjArray	4	0.199343	F
PPA	70deg	ObjArray	5	0.402225	M
PPA	70deg	ObjArray	6	0.38806	F
PPA	70deg	ObjArray	7	0.318082	F
PPA	70deg	ObjArray	8	0.185228	F
PPA	70deg	ObjArray	9	0.494057	M
PPA	70deg	ObjArray	10	0.27287	F

## Sheet: Supp-Table2
Supplement Table2. RSC betas (Experiment 3)
ROI	Scotoma	Stimuli	SID	Beta	Gender
RSC	0deg	FullField	1	1.09932	M
RSC	0deg	FullField	2	1.06642	F
RSC	0deg	FullField	3	1.12789	M
RSC	0deg	FullField	4	1.5435	F
RSC	0deg	FullField	5	1.069	M
RSC	0deg	FullField	6	1.38548	F
RSC	0deg	FullField	7	1.17168	F
RSC	0deg	FullField	8	1.52431	F
RSC	0deg	FullField	9	1.27946	M
RSC	0deg	FullFieldScr	1	0.29462	M
RSC	0deg	FullFieldScr	2	0.356079	F
RSC	0deg	FullFieldScr	3	0.647186	M
RSC	0deg	FullFieldScr	4	0.941828	F
RSC	0deg	FullFieldScr	5	0.426418	M
RSC	0deg	FullFieldScr	6	0.428682	F
RSC	0deg	FullFieldScr	7	0.0768523	F
RSC	0deg	FullFieldScr	8	0.33259	F
RSC	0deg	FullFieldScr	9	0.300897	M
RSC	0deg	FaceArray	1	0.26491	M
RSC	0deg	FaceArray	2	0.257949	F
RSC	0deg	FaceArray	3	0.422322	M
RSC	0deg	FaceArray	4	0.778441	F
RSC	0deg	FaceArray	5	0.304967	M
RSC	0deg	FaceArray	6	-0.10266	F
RSC	0deg	FaceArray	7	0.251789	F
RSC	0deg	FaceArray	8	0.522868	F
RSC	0deg	FaceArray	9	0.271655	M
RSC	0deg	ObjArray	1	0.319881	M
RSC	0deg	ObjArray	2	0.358777	F
RSC	0deg	ObjArray	3	0.262314	M
RSC	0deg	ObjArray	4	0.387518	F
RSC	0deg	ObjArray	5	0.396238	M
RSC	0deg	ObjArray	6	0.080813	F
RSC	0deg	ObjArray	7	0.367726	F
RSC	0deg	ObjArray	8	0.505586	F
RSC	0deg	ObjArray	9	0.249096	M
RSC	15deg	FullField	1	1.16172	M
RSC	15deg	FullField	2	1.02943	F
RSC	15deg	FullField	3	0.941498	M
RSC	15deg	FullField	4	1.33226	F
RSC	15deg	FullField	5	1.00153	M
RSC	15deg	FullField	6	1.29148	F
RSC	15deg	FullField	7	1.07413	F
RSC	15deg	FullField	8	1.21076	F
RSC	15deg	FullField	9	1.29297	M
RSC	15deg	FullFieldScr	1	0.270784	M
RSC	15deg	FullFieldScr	2	0.358327	F
RSC	15deg	FullFieldScr	3	0.574801	M
RSC	15deg	FullFieldScr	4	0.837584	F
RSC	15deg	FullFieldScr	5	0.358285	M
RSC	15deg	FullFieldScr	6	0.395352	F
RSC	15deg	FullFieldScr	7	0.239409	F
RSC	15deg	FullFieldScr	8	0.241345	F
RSC	15deg	FullFieldScr	9	0.246776	M
RSC	15deg	FaceArray	1	0.0364832	M
RSC	15deg	FaceArray	2	0.247561	F
RSC	15deg	FaceArray	3	0.314691	M
RSC	15deg	FaceArray	4	0.664388	F
RSC	15deg	FaceArray	5	0.237758	M
RSC	15deg	FaceArray	6	0.0376917	F
RSC	15deg	FaceArray	7	0.394651	F
RSC	15deg	FaceArray	8	0.215577	F
RSC	15deg	FaceArray	9	0.3254	M
RSC	15deg	ObjArray	1	0.198187	M
RSC	15deg	ObjArray	2	0.416867	F
RSC	15deg	ObjArray	3	0.469916	M
RSC	15deg	ObjArray	4	0.477936	F
RSC	15deg	ObjArray	5	0.398651	M
RSC	15deg	ObjArray	6	-0.0267317	F
RSC	15deg	ObjArray	7	0.164192	F
RSC	15deg	ObjArray	8	0.106927	F
RSC	15deg	ObjArray	9	0.136196	M
RSC	30deg	FullField	1	1.27492	M
RSC	30deg	FullField	2	1.06001	F
RSC	30deg	FullField	3	0.964762	M
RSC	30deg	FullField	4	0.694275	F
RSC	30deg	FullField	5	1.06958	M
RSC	30deg	FullField	6	1.06432	F
RSC	30deg	FullField	7	1.04195	F
RSC	30deg	FullField	8	1.16748	F
RSC	30deg	FullField	9	1.11483	M
RSC	30deg	FullFieldScr	1	0.555908	M
RSC	30deg	FullFieldScr	2	0.252058	F
RSC	30deg	FullFieldScr	3	0.473204	M
RSC	30deg	FullFieldScr	4	0.613818	F
RSC	30deg	FullFieldScr	5	0.233219	M
RSC	30deg	FullFieldScr	6	0.556289	F
RSC	30deg	FullFieldScr	7	0.294946	F
RSC	30deg	FullFieldScr	8	0.521806	F
RSC	30deg	FullFieldScr	9	0.15212	M
RSC	30deg	FaceArray	1	0.153372	M
RSC	30deg	FaceArray	2	0.192288	F
RSC	30deg	FaceArray	3	0.271303	M
RSC	30deg	FaceArray	4	0.192866	F
RSC	30deg	FaceArray	5	0.164059	M
RSC	30deg	FaceArray	6	-0.0079557	F
RSC	30deg	FaceArray	7	0.488802	F
RSC	30deg	FaceArray	8	0.334371	F
RSC	30deg	FaceArray	9	0.23231	M
RSC	30deg	ObjArray	1	0.426606	M
RSC	30deg	ObjArray	2	0.459253	F
RSC	30deg	ObjArray	3	0.277199	M
RSC	30deg	ObjArray	4	0.284157	F
RSC	30deg	ObjArray	5	0.374827	M
RSC	30deg	ObjArray	6	0.145665	F
RSC	30deg	ObjArray	7	0.37729	F
RSC	30deg	ObjArray	8	0.178499	F
RSC	30deg	ObjArray	9	0.323163	M
RSC	45deg	FullField	1	0.903469	M
RSC	45deg	FullField	2	1.08662	F
RSC	45deg	FullField	3	0.813671	M
RSC	45deg	FullField	4	-0.0419433	F
RSC	45deg	FullField	5	0.966902	M
RSC	45deg	FullField	6	1.23385	F
RSC	45deg	FullField	7	1.21052	F
RSC	45deg	FullField	8	0.988487	F
RSC	45deg	FullField	9	1.01413	M
RSC	45deg	FullFieldScr	1	0.575711	M
RSC	45deg	FullFieldScr	2	0.491453	F
RSC	45deg	FullFieldScr	3	0.400779	M
RSC	45deg	FullFieldScr	4	0.313973	F
RSC	45deg	FullFieldScr	5	0.289667	M
RSC	45deg	FullFieldScr	6	0.752384	F
RSC	45deg	FullFieldScr	7	0.261803	F
RSC	45deg	FullFieldScr	8	0.32281	F
RSC	45deg	FullFieldScr	9	0.546182	M
RSC	45deg	FaceArray	1	0.318029	M
RSC	45deg	FaceArray	2	0.324899	F
RSC	45deg	FaceArray	3	0.298827	M
RSC	45deg	FaceArray	4	0.0488116	F
RSC	45deg	FaceArray	5	0.204342	M
RSC	45deg	FaceArray	6	0.445358	F
RSC	45deg	FaceArray	7	0.377611	F
RSC	45deg	FaceArray	8	0.284228	F
RSC	45deg	FaceArray	9	0.383986	M
RSC	45deg	ObjArray	1	0.333894	M
RSC	45deg	ObjArray	2	0.380157	F
RSC	45deg	ObjArray	3	0.39869	M
RSC	45deg	ObjArray	4	-0.00482391	F
RSC	45deg	ObjArray	5	0.248839	M
RSC	45deg	ObjArray	6	0.547055	F
RSC	45deg	ObjArray	7	0.634478	F
RSC	45deg	ObjArray	8	0.329539	F
RSC	45deg	ObjArray	9	0.461712	M
RSC	70deg	FullField	1	0.828411	M
RSC	70deg	FullField	2	0.359067	F
RSC	70deg	FullField	3	0.369383	M
RSC	70deg	FullField	4	0.290509	F
RSC	70deg	FullField	5	0.5473	M
RSC	70deg	FullField	6	0.534511	F
RSC	70deg	FullField	7	0.394847	F
RSC	70deg	FullField	8	0.456378	F
RSC	70deg	FullField	9	0.606134	M
RSC	70deg	FullFieldScr	1	0.124857	M
RSC	70deg	FullFieldScr	2	0.31309	F
RSC	70deg	FullFieldScr	3	0.304743	M
RSC	70deg	FullFieldScr	4	0.238819	F
RSC	70deg	FullFieldScr	5	0.393272	M
RSC	70deg	FullFieldScr	6	0.344512	F
RSC	70deg	FullFieldScr	7	0.235001	F
RSC	70deg	FullFieldScr	8	0.00746236	F
RSC	70deg	FullFieldScr	9	0.139349	M
RSC	70deg	FaceArray	1	0.0821431	M
RSC	70deg	FaceArray	2	0.243076	F
RSC	70deg	FaceArray	3	0.0988393	M
RSC	70deg	FaceArray	4	0.0182082	F
RSC	70deg	FaceArray	5	0.459443	M
RSC	70deg	FaceArray	6	0.299777	F
RSC	70deg	FaceArray	7	0.443555	F
RSC	70deg	FaceArray	8	-0.00326428	F
RSC	70deg	FaceArray	9	0.268708	M
RSC	70deg	ObjArray	1	0.428504	M
RSC	70deg	ObjArray	2	0.398346	F
RSC	70deg	ObjArray	3	0.219711	M
RSC	70deg	ObjArray	4	0.0396099	F
RSC	70deg	ObjArray	5	0.507436	M
RSC	70deg	ObjArray	6	0.24587	F
RSC	70deg	ObjArray	7	0.150502	F
RSC	70deg	ObjArray	8	0.40397	F
RSC	70deg	ObjArray	9	0.306664	M

## Sheet: Supp-Table3
Supplement Table3. OPA betas (Experiment 3)
ROI	Scotoma	Stimuli	SID	Beta	Gender
OPA	0deg	FullField	1	1.6286	M
OPA	0deg	FullField	2	1.3593	F
OPA	0deg	FullField	3	1.56128	M
OPA	0deg	FullField	4	2.26695	F
OPA	0deg	FullField	5	1.62395	M
OPA	0deg	FullField	6	1.47863	F
OPA	0deg	FullField	7	1.90789	F
OPA	0deg	FullField	8	1.7087	F
OPA	0deg	FullField	9	1.61757	M
OPA	0deg	FullField	10	2.31044	F
OPA	0deg	FullFieldScr	1	0.799104	M
OPA	0deg	FullFieldScr	2	0.872375	F
OPA	0deg	FullFieldScr	3	0.825715	M
OPA	0deg	FullFieldScr	4	0.877542	F
OPA	0deg	FullFieldScr	5	1.12606	M
OPA	0deg	FullFieldScr	6	0.926836	F
OPA	0deg	FullFieldScr	7	0.753649	F
OPA	0deg	FullFieldScr	8	0.473646	F
OPA	0deg	FullFieldScr	9	0.621682	M
OPA	0deg	FullFieldScr	10	1.31128	F
OPA	0deg	FaceArray	1	0.84151	M
OPA	0deg	FaceArray	2	0.614327	F
OPA	0deg	FaceArray	3	0.897639	M
OPA	0deg	FaceArray	4	0.718977	F
OPA	0deg	FaceArray	5	0.798158	M
OPA	0deg	FaceArray	6	0.752349	F
OPA	0deg	FaceArray	7	0.828783	F
OPA	0deg	FaceArray	8	0.819636	F
OPA	0deg	FaceArray	9	0.953593	M
OPA	0deg	FaceArray	10	1.09949	F
OPA	0deg	ObjArray	1	1.03621	M
OPA	0deg	ObjArray	2	1.04476	F
OPA	0deg	ObjArray	3	1.23306	M
OPA	0deg	ObjArray	4	0.82036	F
OPA	0deg	ObjArray	5	0.532	M
OPA	0deg	ObjArray	6	0.930993	F
OPA	0deg	ObjArray	7	0.687279	F
OPA	0deg	ObjArray	8	1.15232	F
OPA	0deg	ObjArray	9	1.03971	M
OPA	0deg	ObjArray	10	1.19765	F
OPA	15deg	FullField	1	1.71977	M
OPA	15deg	FullField	2	1.58819	F
OPA	15deg	FullField	3	1.58724	M
OPA	15deg	FullField	4	1.62203	F
OPA	15deg	FullField	5	1.34467	M
OPA	15deg	FullField	6	1.31878	F
OPA	15deg	FullField	7	1.57675	F
OPA	15deg	FullField	8	1.48391	F
OPA	15deg	FullField	9	1.65837	M
OPA	15deg	FullField	10	1.68217	F
OPA	15deg	FullFieldScr	1	1.15433	M
OPA	15deg	FullFieldScr	2	0.978499	F
OPA	15deg	FullFieldScr	3	1.00683	M
OPA	15deg	FullFieldScr	4	0.852962	F
OPA	15deg	FullFieldScr	5	1.02335	M
OPA	15deg	FullFieldScr	6	0.970964	F
OPA	15deg	FullFieldScr	7	0.768063	F
OPA	15deg	FullFieldScr	8	0.719264	F
OPA	15deg	FullFieldScr	9	0.713764	M
OPA	15deg	FullFieldScr	10	0.880947	F
OPA	15deg	FaceArray	1	0.817669	M
OPA	15deg	FaceArray	2	0.803855	F
OPA	15deg	FaceArray	3	0.922717	M
OPA	15deg	FaceArray	4	0.693134	F
OPA	15deg	FaceArray	5	0.705077	M
OPA	15deg	FaceArray	6	0.624284	F
OPA	15deg	FaceArray	7	0.86909	F
OPA	15deg	FaceArray	8	1.05575	F
OPA	15deg	FaceArray	9	0.841349	M
OPA	15deg	FaceArray	10	1.07362	F
OPA	15deg	ObjArray	1	1.15323	M
OPA	15deg	ObjArray	2	0.809385	F
OPA	15deg	ObjArray	3	1.37463	M
OPA	15deg	ObjArray	4	1.07268	F
OPA	15deg	ObjArray	5	0.730418	M
OPA	15deg	ObjArray	6	0.985066	F
OPA	15deg	ObjArray	7	0.777599	F
OPA	15deg	ObjArray	8	1.06821	F
OPA	15deg	ObjArray	9	0.839852	M
OPA	15deg	ObjArray	10	1.22329	F
OPA	30deg	FullField	1	1.17087	M
OPA	30deg	FullField	2	1.40698	F
OPA	30deg	FullField	3	1.31604	M
OPA	30deg	FullField	4	1.2066	F
OPA	30deg	FullField	5	1.27684	M
OPA	30deg	FullField	6	1.49275	F
OPA	30deg	FullField	7	1.2755	F
OPA	30deg	FullField	8	1.29633	F
OPA	30deg	FullField	9	1.26222	M
OPA	30deg	FullField	10	1.12291	F
OPA	30deg	FullFieldScr	1	0.845792	M
OPA	30deg	FullFieldScr	2	0.892795	F
OPA	30deg	FullFieldScr	3	0.74584	M
OPA	30deg	FullFieldScr	4	0.648244	F
OPA	30deg	FullFieldScr	5	1.10695	M
OPA	30deg	FullFieldScr	6	0.834492	F
OPA	30deg	FullFieldScr	7	0.879193	F
OPA	30deg	FullFieldScr	8	0.511528	F
OPA	30deg	FullFieldScr	9	0.726118	M
OPA	30deg	FullFieldScr	10	0.472647	F
OPA	30deg	FaceArray	1	0.441434	M
OPA	30deg	FaceArray	2	0.501372	F
OPA	30deg	FaceArray	3	0.310305	M
OPA	30deg	FaceArray	4	0.61792	F
OPA	30deg	FaceArray	5	0.690288	M
OPA	30deg	FaceArray	6	0.500454	F
OPA	30deg	FaceArray	7	0.27823	F
OPA	30deg	FaceArray	8	0.666115	F
OPA	30deg	FaceArray	9	0.601837	M
OPA	30deg	FaceArray	10	0.548739	F
OPA	30deg	ObjArray	1	0.688115	M
OPA	30deg	ObjArray	2	0.814291	F
OPA	30deg	ObjArray	3	0.938798	M
OPA	30deg	ObjArray	4	0.576638	F
OPA	30deg	ObjArray	5	0.748295	M
OPA	30deg	ObjArray	6	0.881448	F
OPA	30deg	ObjArray	7	0.662182	F
OPA	30deg	ObjArray	8	1.03274	F
OPA	30deg	ObjArray	9	0.684134	M
OPA	30deg	ObjArray	10	0.661909	F
OPA	45deg	FullField	1	0.918141	M
OPA	45deg	FullField	2	1.19134	F
OPA	45deg	FullField	3	1.04074	M
OPA	45deg	FullField	4	0.941399	F
OPA	45deg	FullField	5	0.925685	M
OPA	45deg	FullField	6	1.38564	F
OPA	45deg	FullField	7	1.2427	F
OPA	45deg	FullField	8	1.43658	F
OPA	45deg	FullField	9	1.2355	M
OPA	45deg	FullField	10	0.927387	F
OPA	45deg	FullFieldScr	1	0.637153	M
OPA	45deg	FullFieldScr	2	0.7764	F
OPA	45deg	FullFieldScr	3	0.626105	M
OPA	45deg	FullFieldScr	4	0.700236	F
OPA	45deg	FullFieldScr	5	0.917562	M
OPA	45deg	FullFieldScr	6	0.714859	F
OPA	45deg	FullFieldScr	7	0.685219	F
OPA	45deg	FullFieldScr	8	0.546471	F
OPA	45deg	FullFieldScr	9	0.445568	M
OPA	45deg	FullFieldScr	10	0.515042	F
OPA	45deg	FaceArray	1	0.613584	M
OPA	45deg	FaceArray	2	0.478364	F
OPA	45deg	FaceArray	3	0.531868	M
OPA	45deg	FaceArray	4	0.433894	F
OPA	45deg	FaceArray	5	0.572859	M
OPA	45deg	FaceArray	6	0.652002	F
OPA	45deg	FaceArray	7	0.522537	F
OPA	45deg	FaceArray	8	0.652764	F
OPA	45deg	FaceArray	9	0.581728	M
OPA	45deg	FaceArray	10	0.427172	F
OPA	45deg	ObjArray	1	0.801936	M
OPA	45deg	ObjArray	2	0.607901	F
OPA	45deg	ObjArray	3	0.853447	M
OPA	45deg	ObjArray	4	0.549552	F
OPA	45deg	ObjArray	5	0.61933	M
OPA	45deg	ObjArray	6	0.880376	F
OPA	45deg	ObjArray	7	0.59139	F
OPA	45deg	ObjArray	8	1.22953	F
OPA	45deg	ObjArray	9	0.870909	M
OPA	45deg	ObjArray	10	0.557681	F
OPA	70deg	FullField	1	0.170681	M
OPA	70deg	FullField	2	0.700444	F
OPA	70deg	FullField	3	0.260693	M
OPA	70deg	FullField	4	0.64636	F
OPA	70deg	FullField	5	0.57905	M
OPA	70deg	FullField	6	0.721781	F
OPA	70deg	FullField	7	0.864856	F
OPA	70deg	FullField	8	0.262827	F
OPA	70deg	FullField	9	0.871863	M
OPA	70deg	FullField	10	0.474055	F
OPA	70deg	FullFieldScr	1	0.494216	M
OPA	70deg	FullFieldScr	2	0.405819	F
OPA	70deg	FullFieldScr	3	0.348405	M
OPA	70deg	FullFieldScr	4	0.598849	F
OPA	70deg	FullFieldScr	5	0.59972	M
OPA	70deg	FullFieldScr	6	0.2301	F
OPA	70deg	FullFieldScr	7	0.505074	F
OPA	70deg	FullFieldScr	8	0.122837	F
OPA	70deg	FullFieldScr	9	0.377923	M
OPA	70deg	FullFieldScr	10	0.0311761	F
OPA	70deg	FaceArray	1	0.605549	M
OPA	70deg	FaceArray	2	0.492513	F
OPA	70deg	FaceArray	3	0.107632	M
OPA	70deg	FaceArray	4	0.531918	F
OPA	70deg	FaceArray	5	0.500291	M
OPA	70deg	FaceArray	6	0.264428	F
OPA	70deg	FaceArray	7	0.706814	F
OPA	70deg	FaceArray	8	0.420165	F
OPA	70deg	FaceArray	9	0.233443	M
OPA	70deg	FaceArray	10	0.0597649	F
OPA	70deg	ObjArray	1	0.431042	M
OPA	70deg	ObjArray	2	0.630017	F
OPA	70deg	ObjArray	3	0.479951	M
OPA	70deg	ObjArray	4	0.592675	F
OPA	70deg	ObjArray	5	0.548381	M
OPA	70deg	ObjArray	6	0.422692	F
OPA	70deg	ObjArray	7	0.586136	F
OPA	70deg	ObjArray	8	0.309617	F
OPA	70deg	ObjArray	9	0.7918	M
OPA	70deg	ObjArray	10	0.391565	F

## Sheet: Supp-Table4
Supplement Table4. FFA betas (Experiment 3)
ROI	Scotoma	Stimuli	SID	Beta	Gender
FFA	0deg	FullField	1	0.630143	M
FFA	0deg	FullField	2	0.363413	F
FFA	0deg	FullField	3	0.37653	M
FFA	0deg	FullField	4	0.669762	F
FFA	0deg	FullField	5	0.78525	M
FFA	0deg	FullField	6	0.356888	F
FFA	0deg	FullField	7	0.613912	F
FFA	0deg	FullField	8	0.347949	F
FFA	0deg	FullField	9	0.351409	M
FFA	0deg	FullField	10	0.715577	F
FFA	0deg	FullFieldScr	1	0.411493	M
FFA	0deg	FullFieldScr	2	0.129393	F
FFA	0deg	FullFieldScr	3	0.226921	M
FFA	0deg	FullFieldScr	4	0.381043	F
FFA	0deg	FullFieldScr	5	0.576414	M
FFA	0deg	FullFieldScr	6	0.383312	F
FFA	0deg	FullFieldScr	7	0.354291	F
FFA	0deg	FullFieldScr	8	0.136921	F
FFA	0deg	FullFieldScr	9	0.143565	M
FFA	0deg	FullFieldScr	10	0.536592	F
FFA	0deg	FaceArray	1	1.09678	M
FFA	0deg	FaceArray	2	1.11035	F
FFA	0deg	FaceArray	3	1.29758	M
FFA	0deg	FaceArray	4	1.16715	F
FFA	0deg	FaceArray	5	1.35598	M
FFA	0deg	FaceArray	6	1.17532	F
FFA	0deg	FaceArray	7	1.2671	F
FFA	0deg	FaceArray	8	1.37981	F
FFA	0deg	FaceArray	9	1.20784	M
FFA	0deg	FaceArray	10	1.1396	F
FFA	0deg	ObjArray	1	0.589734	M
FFA	0deg	ObjArray	2	0.769789	F
FFA	0deg	ObjArray	3	0.757369	M
FFA	0deg	ObjArray	4	0.580091	F
FFA	0deg	ObjArray	5	0.516887	M
FFA	0deg	ObjArray	6	0.626776	F
FFA	0deg	ObjArray	7	0.569278	F
FFA	0deg	ObjArray	8	0.605331	F
FFA	0deg	ObjArray	9	0.637091	M
FFA	0deg	ObjArray	10	0.600411	F
FFA	15deg	FullField	1	0.578656	M
FFA	15deg	FullField	2	0.435497	F
FFA	15deg	FullField	3	0.541143	M
FFA	15deg	FullField	4	0.517208	F
FFA	15deg	FullField	5	0.497676	M
FFA	15deg	FullField	6	0.332586	F
FFA	15deg	FullField	7	0.378165	F
FFA	15deg	FullField	8	0.278915	F
FFA	15deg	FullField	9	0.418208	M
FFA	15deg	FullField	10	0.520381	F
FFA	15deg	FullFieldScr	1	0.720839	M
FFA	15deg	FullFieldScr	2	0.0924781	F
FFA	15deg	FullFieldScr	3	0.182443	M
FFA	15deg	FullFieldScr	4	0.344516	F
FFA	15deg	FullFieldScr	5	0.327805	M
FFA	15deg	FullFieldScr	6	0.287999	F
FFA	15deg	FullFieldScr	7	0.251179	F
FFA	15deg	FullFieldScr	8	0.107103	F
FFA	15deg	FullFieldScr	9	0.19471	M
FFA	15deg	FullFieldScr	10	0.254622	F
FFA	15deg	FaceArray	1	0.986736	M
FFA	15deg	FaceArray	2	1.27019	F
FFA	15deg	FaceArray	3	1.05709	M
FFA	15deg	FaceArray	4	0.989603	F
FFA	15deg	FaceArray	5	1.22631	M
FFA	15deg	FaceArray	6	1.02294	F
FFA	15deg	FaceArray	7	1.29442	F
FFA	15deg	FaceArray	8	1.50572	F
FFA	15deg	FaceArray	9	1.11268	M
FFA	15deg	FaceArray	10	1.08306	F
FFA	15deg	ObjArray	1	0.770759	M
FFA	15deg	ObjArray	2	0.584425	F
FFA	15deg	ObjArray	3	0.7436	M
FFA	15deg	ObjArray	4	0.615156	F
FFA	15deg	ObjArray	5	0.555103	M
FFA	15deg	ObjArray	6	0.60822	F
FFA	15deg	ObjArray	7	0.477491	F
FFA	15deg	ObjArray	8	0.444101	F
FFA	15deg	ObjArray	9	0.469244	M
FFA	15deg	ObjArray	10	0.714854	F
FFA	30deg	FullField	1	0.27947	M
FFA	30deg	FullField	2	0.300246	F
FFA	30deg	FullField	3	0.269385	M
FFA	30deg	FullField	4	0.382204	F
FFA	30deg	FullField	5	0.264198	M
FFA	30deg	FullField	6	0.369049	F
FFA	30deg	FullField	7	0.333389	F
FFA	30deg	FullField	8	0.0778242	F
FFA	30deg	FullField	9	0.168079	M
FFA	30deg	FullField	10	0.40486	F
FFA	30deg	FullFieldScr	1	0.487188	M
FFA	30deg	FullFieldScr	2	0.178549	F
FFA	30deg	FullFieldScr	3	0.108144	M
FFA	30deg	FullFieldScr	4	0.252616	F
FFA	30deg	FullFieldScr	5	0.385637	M
FFA	30deg	FullFieldScr	6	0.154319	F
FFA	30deg	FullFieldScr	7	0.293635	F
FFA	30deg	FullFieldScr	8	0.217781	F
FFA	30deg	FullFieldScr	9	0.41487	M
FFA	30deg	FullFieldScr	10	0.173662	F
FFA	30deg	FaceArray	1	0.665389	M
FFA	30deg	FaceArray	2	1.12086	F
FFA	30deg	FaceArray	3	0.822712	M
FFA	30deg	FaceArray	4	0.870118	F
FFA	30deg	FaceArray	5	1.23325	M
FFA	30deg	FaceArray	6	0.995223	F
FFA	30deg	FaceArray	7	0.772361	F
FFA	30deg	FaceArray	8	1.24197	F
FFA	30deg	FaceArray	9	0.930593	M
FFA	30deg	FaceArray	10	0.949319	F
FFA	30deg	ObjArray	1	0.477501	M
FFA	30deg	ObjArray	2	0.581664	F
FFA	30deg	ObjArray	3	0.762166	M
FFA	30deg	ObjArray	4	0.378335	F
FFA	30deg	ObjArray	5	0.539072	M
FFA	30deg	ObjArray	6	0.570981	F
FFA	30deg	ObjArray	7	0.408781	F
FFA	30deg	ObjArray	8	0.550361	F
FFA	30deg	ObjArray	9	0.519788	M
FFA	30deg	ObjArray	10	0.502016	F
FFA	45deg	FullField	1	0.158917	M
FFA	45deg	FullField	2	0.298557	F
FFA	45deg	FullField	3	0.498158	M
FFA	45deg	FullField	4	0.449269	F
FFA	45deg	FullField	5	0.0586726	M
FFA	45deg	FullField	6	0.412846	F
FFA	45deg	FullField	7	0.256205	F
FFA	45deg	FullField	8	0.477888	F
FFA	45deg	FullField	9	0.306047	M
FFA	45deg	FullField	10	0.40815	F
FFA	45deg	FullFieldScr	1	0.369392	M
FFA	45deg	FullFieldScr	2	0.159786	F
FFA	45deg	FullFieldScr	3	0.0948104	M
FFA	45deg	FullFieldScr	4	0.348359	F
FFA	45deg	FullFieldScr	5	0.256876	M
FFA	45deg	FullFieldScr	6	0.111942	F
FFA	45deg	FullFieldScr	7	0.3387	F
FFA	45deg	FullFieldScr	8	0.173361	F
FFA	45deg	FullFieldScr	9	0.487784	M
FFA	45deg	FullFieldScr	10	0.389762	F
FFA	45deg	FaceArray	1	0.824208	M
FFA	45deg	FaceArray	2	0.974909	F
FFA	45deg	FaceArray	3	0.984436	M
FFA	45deg	FaceArray	4	0.720595	F
FFA	45deg	FaceArray	5	1.01967	M
FFA	45deg	FaceArray	6	1.09119	F
FFA	45deg	FaceArray	7	1.05474	F
FFA	45deg	FaceArray	8	1.33067	F
FFA	45deg	FaceArray	9	1.06694	M
FFA	45deg	FaceArray	10	0.872789	F
FFA	45deg	ObjArray	1	0.632345	M
FFA	45deg	ObjArray	2	0.635984	F
FFA	45deg	ObjArray	3	0.565826	M
FFA	45deg	ObjArray	4	0.458982	F
FFA	45deg	ObjArray	5	0.466933	M
FFA	45deg	ObjArray	6	0.614969	F
FFA	45deg	ObjArray	7	0.423008	F
FFA	45deg	ObjArray	8	0.694292	F
FFA	45deg	ObjArray	9	0.375215	M
FFA	45deg	ObjArray	10	0.520766	F
FFA	70deg	FullField	1	-0.0358852	M
FFA	70deg	FullField	2	0.101811	F
FFA	70deg	FullField	3	0.304091	M
FFA	70deg	FullField	4	0.318297	F
FFA	70deg	FullField	5	-0.0908311	M
FFA	70deg	FullField	6	0.170199	F
FFA	70deg	FullField	7	0.296584	F
FFA	70deg	FullField	8	0.0258496	F
FFA	70deg	FullField	9	0.464219	M
FFA	70deg	FullField	10	0.170838	F
FFA	70deg	FullFieldScr	1	0.197835	M
FFA	70deg	FullFieldScr	2	0.122396	F
FFA	70deg	FullFieldScr	3	0.108758	M
FFA	70deg	FullFieldScr	4	0.33917	F
FFA	70deg	FullFieldScr	5	-0.0597288	M
FFA	70deg	FullFieldScr	6	0.0734084	F
FFA	70deg	FullFieldScr	7	0.160986	F
FFA	70deg	FullFieldScr	8	0.0864885	F
FFA	70deg	FullFieldScr	9	-0.0292102	M
FFA	70deg	FullFieldScr	10	0.00184156	F
FFA	70deg	FaceArray	1	0.64502	M
FFA	70deg	FaceArray	2	0.732473	F
FFA	70deg	FaceArray	3	0.518098	M
FFA	70deg	FaceArray	4	0.463817	F
FFA	70deg	FaceArray	5	0.289895	M
FFA	70deg	FaceArray	6	0.760882	F
FFA	70deg	FaceArray	7	0.631964	F
FFA	70deg	FaceArray	8	0.682486	F
FFA	70deg	FaceArray	9	0.592654	M
FFA	70deg	FaceArray	10	0.265959	F
FFA	70deg	ObjArray	1	0.00291859	M
FFA	70deg	ObjArray	2	0.526662	F
FFA	70deg	ObjArray	3	0.270176	M
FFA	70deg	ObjArray	4	0.243151	F
FFA	70deg	ObjArray	5	0.284366	M
FFA	70deg	ObjArray	6	0.370397	F
FFA	70deg	ObjArray	7	0.313254	F
FFA	70deg	ObjArray	8	0.124618	F
FFA	70deg	ObjArray	9	0.657717	M
FFA	70deg	ObjArray	10	0.264385	F
